# Supplementary material for: Ultrafast core-to-core luminescence in BaF2 - LaF3 single crystals
Source: Sci Rep. 2025 Jul 22;15:26558. doi: 10.1038/s41598-025-11505-w (PMC12284007; doi:10.1038/s41598-025-11505-w)
Supplement: Supplementary file 1 — Supplementary Material 1 [file 41598_2025_11505_MOESM1_ESM.zip]

Archive with 3 entries (2 files):
- Supplementary/
- Supplementary/BaF2.txt
- Supplementary/BaF2_30_LaF3.txt
