# Supplementary material for: Ultrafast core-to-core luminescence in BaF2 - LaF3 single crystals
Source: Sci Rep. 2025 Jul 22;15:26558. doi: 10.1038/s41598-025-11505-w (PMC12284007; doi:10.1038/s41598-025-11505-w)
Supplement: Supplementary file 1 — Supplementary Material 1 [file 41598_2025_11505_MOESM1_ESM.zip › Supplementary/BaF2.txt]

; C:\DIFFDAT1\Irkutsk_BB\KEV\Shendrik\2025\BaF2.raw(Diffrac Plus V1.01 file) converted by XCH V1.0
_FILEVERSION=2
_SITE='Irkutsk, Russia'
_USER='Administrator'
_SAMPLE_CHANGER_CODE=0
_ATTACHMENTS_CODE=0
_GONIOMETER_RADIUS=250.000000
_FIXED_DIVSLIT=0.600000
_FIXED_SAMPLESLIT=0.000000
_FIXED_DETSLIT=0.100000
_MONOCHROMATOR=0
; None
_THIN_FILM='N'
_BETA_FILTER='Y'
_FIXED_ANTISLIT=0.600000
_ANALYZER_CODE=0
; None
_DATEMEASURED='10-Jan-2025 12:38:19'
_WL_UNIT='A'
_WL1=1.540600
_WL2=1.544390
_WL3=1.392220
_WLRATIO=0.500000
_ANODE='Cu'
; (Data for Range number 1)
_DRIVE='COUPLED'
_STEPTIME=2.000000
_STEPSIZE=0.020000
_STEPMODE='S'
_START=10.000000
_THETA=5.000000
_2THETA=10.000000
_KHI=0.000000
_PHI=0.000000
_X=0.000000
_Y=0.000000
_Z=0.000000
_DIVERGENCE=3.722000
_ANTISCATTER=3.722000
_DETECTOR=1
; S.C.
_HV=650.000000
_GAIN=80.000000
_LLD=0.690000
_ULD=1.768000
_DETECTORSLIT='unkn'
_AUX1=0.000000
_AUX2=0.000000
_AUX3=0.000000
_TIMESTARTED=17.000000
_TEMP_RATE=-1.000000
_TEMP_DELAY=-1.000000
_KV=40
_MA=40
_RANGE_WL=1.540600
_3DPLANE=0
_2THETACOUNTS
10.0000	40
10.0200	41
10.0400	41
10.0600	54
10.0800	54
10.1000	49
10.1200	53
10.1400	52
10.1600	48
10.1800	50
10.2000	64
10.2200	47
10.2400	57
10.2600	52
10.2800	52
10.3000	59
10.3200	42
10.3400	41
10.3600	48
10.3800	66
10.4000	61
10.4200	66
10.4400	60
10.4600	46
10.4800	38
10.5000	53
10.5200	44
10.5400	59
10.5600	52
10.5800	68
10.6000	61
10.6200	50
10.6400	66
10.6600	61
10.6800	68
10.7000	50
10.7200	57
10.7400	49
10.7600	50
10.7800	44
10.8000	63
10.8200	57
10.8400	69
10.8600	56
10.8800	42
10.9000	81
10.9200	61
10.9400	50
10.9600	55
10.9800	63
11.0000	48
11.0200	44
11.0400	58
11.0600	52
11.0800	55
11.1000	57
11.1200	59
11.1400	53
11.1600	47
11.1800	62
11.2000	51
11.2200	49
11.2400	46
11.2600	54
11.2800	56
11.3000	47
11.3200	57
11.3400	45
11.3600	38
11.3800	36
11.4000	37
11.4200	43
11.4400	31
11.4600	38
11.4800	37
11.5000	41
11.5200	29
11.5400	29
11.5600	41
11.5800	40
11.6000	27
11.6200	33
11.6400	42
11.6600	37
11.6800	30
11.7000	37
11.7200	31
11.7400	46
11.7600	46
11.7800	38
11.8000	39
11.8200	26
11.8400	39
11.8600	40
11.8800	35
11.9000	24
11.9200	35
11.9400	24
11.9600	36
11.9800	31
12.0000	31
12.0200	30
12.0400	27
12.0600	33
12.0800	26
12.1000	28
12.1200	36
12.1400	28
12.1600	36
12.1800	30
12.2000	36
12.2200	23
12.2400	29
12.2600	43
12.2800	32
12.3000	28
12.3200	39
12.3400	27
12.3600	31
12.3800	36
12.4000	35
12.4200	34
12.4400	31
12.4600	28
12.4800	35
12.5000	31
12.5200	34
12.5400	37
12.5600	32
12.5800	19
12.6000	33
12.6200	32
12.6400	31
12.6600	30
12.6800	35
12.7000	37
12.7200	30
12.7400	31
12.7600	38
12.7800	43
12.8000	26
12.8200	31
12.8400	39
12.8600	40
12.8800	26
12.9000	39
12.9200	36
12.9400	31
12.9600	32
12.9800	31
13.0000	24
13.0200	33
13.0400	38
13.0600	29
13.0800	31
13.1000	24
13.1200	27
13.1400	38
13.1600	28
13.1800	40
13.2000	31
13.2200	32
13.2400	44
13.2600	29
13.2800	46
13.3000	31
13.3200	36
13.3400	32
13.3600	41
13.3800	33
13.4000	30
13.4200	39
13.4400	34
13.4600	40
13.4800	27
13.5000	47
13.5200	48
13.5400	36
13.5600	39
13.5800	42
13.6000	34
13.6200	40
13.6400	47
13.6600	51
13.6800	44
13.7000	43
13.7200	42
13.7400	33
13.7600	33
13.7800	43
13.8000	40
13.8200	38
13.8400	30
13.8600	49
13.8800	37
13.9000	39
13.9200	31
13.9400	34
13.9600	38
13.9800	47
14.0000	50
14.0200	37
14.0400	26
14.0600	33
14.0800	41
14.1000	57
14.1200	42
14.1400	39
14.1600	38
14.1800	39
14.2000	38
14.2200	37
14.2400	54
14.2600	44
14.2800	51
14.3000	33
14.3200	39
14.3400	36
14.3600	46
14.3800	43
14.4000	43
14.4200	45
14.4400	38
14.4600	40
14.4800	36
14.5000	40
14.5200	42
14.5400	48
14.5600	38
14.5800	41
14.6000	40
14.6200	36
14.6400	53
14.6600	32
14.6800	40
14.7000	23
14.7200	40
14.7400	49
14.7600	32
14.7800	31
14.8000	44
14.8200	38
14.8400	35
14.8600	43
14.8800	41
14.9000	43
14.9200	36
14.9400	42
14.9600	49
14.9800	33
15.0000	39
15.0200	38
15.0400	41
15.0600	36
15.0800	39
15.1000	40
15.1200	33
15.1400	39
15.1600	45
15.1800	48
15.2000	44
15.2200	30
15.2400	46
15.2600	34
15.2800	37
15.3000	33
15.3200	34
15.3400	39
15.3600	37
15.3800	36
15.4000	51
15.4200	52
15.4400	36
15.4600	33
15.4800	32
15.5000	27
15.5200	37
15.5400	48
15.5600	44
15.5800	37
15.6000	33
15.6200	31
15.6400	37
15.6600	26
15.6800	33
15.7000	33
15.7200	39
15.7400	49
15.7600	23
15.7800	31
15.8000	34
15.8200	34
15.8400	31
15.8600	47
15.8800	35
15.9000	38
15.9200	36
15.9400	39
15.9600	41
15.9800	45
16.0000	48
16.0200	40
16.0400	47
16.0600	33
16.0800	47
16.1000	55
16.1200	39
16.1400	34
16.1600	49
16.1800	38
16.2000	42
16.2200	40
16.2400	47
16.2600	42
16.2800	37
16.3000	35
16.3200	38
16.3400	59
16.3600	32
16.3800	52
16.4000	38
16.4200	45
16.4400	39
16.4600	45
16.4800	42
16.5000	51
16.5200	35
16.5400	35
16.5600	44
16.5800	39
16.6000	28
16.6200	33
16.6400	46
16.6600	36
16.6800	36
16.7000	44
16.7200	39
16.7400	48
16.7600	54
16.7800	44
16.8000	60
16.8200	38
16.8400	33
16.8600	37
16.8800	37
16.9000	48
16.9200	39
16.9400	42
16.9600	39
16.9800	30
17.0000	22
17.0200	31
17.0400	44
17.0600	39
17.0800	32
17.1000	31
17.1200	28
17.1400	39
17.1600	28
17.1800	33
17.2000	37
17.2200	31
17.2400	36
17.2600	49
17.2800	39
17.3000	36
17.3200	38
17.3400	32
17.3600	28
17.3800	37
17.4000	42
17.4200	37
17.4400	35
17.4600	36
17.4800	43
17.5000	45
17.5200	52
17.5400	52
17.5600	33
17.5800	42
17.6000	29
17.6200	37
17.6400	37
17.6600	37
17.6800	38
17.7000	22
17.7200	33
17.7400	39
17.7600	34
17.7800	29
17.8000	23
17.8200	27
17.8400	30
17.8600	31
17.8800	29
17.9000	38
17.9200	33
17.9400	31
17.9600	36
17.9800	25
18.0000	40
18.0200	36
18.0400	35
18.0600	22
18.0800	38
18.1000	34
18.1200	31
18.1400	38
18.1600	33
18.1800	24
18.2000	39
18.2200	33
18.2400	44
18.2600	32
18.2800	28
18.3000	35
18.3200	36
18.3400	39
18.3600	23
18.3800	25
18.4000	39
18.4200	34
18.4400	32
18.4600	32
18.4800	25
18.5000	28
18.5200	22
18.5400	32
18.5600	44
18.5800	32
18.6000	31
18.6200	41
18.6400	29
18.6600	41
18.6800	28
18.7000	35
18.7200	27
18.7400	31
18.7600	32
18.7800	32
18.8000	34
18.8200	41
18.8400	37
18.8600	30
18.8800	32
18.9000	28
18.9200	30
18.9400	34
18.9600	32
18.9800	37
19.0000	23
19.0200	38
19.0400	33
19.0600	30
19.0800	36
19.1000	33
19.1200	44
19.1400	27
19.1600	34
19.1800	48
19.2000	36
19.2200	29
19.2400	45
19.2600	32
19.2800	23
19.3000	38
19.3200	34
19.3400	42
19.3600	33
19.3800	35
19.4000	19
19.4200	40
19.4400	30
19.4600	45
19.4800	43
19.5000	31
19.5200	28
19.5400	31
19.5600	28
19.5800	27
19.6000	28
19.6200	32
19.6400	40
19.6600	24
19.6800	27
19.7000	39
19.7200	26
19.7400	40
19.7600	42
19.7800	39
19.8000	27
19.8200	37
19.8400	30
19.8600	33
19.8800	33
19.9000	26
19.9200	31
19.9400	35
19.9600	37
19.9800	47
20.0000	46
20.0200	36
20.0400	34
20.0600	37
20.0800	38
20.1000	43
20.1200	25
20.1400	32
20.1600	34
20.1800	22
20.2000	33
20.2200	36
20.2400	38
20.2600	40
20.2800	34
20.3000	30
20.3200	36
20.3400	37
20.3600	35
20.3800	40
20.4000	35
20.4200	34
20.4400	26
20.4600	25
20.4800	25
20.5000	28
20.5200	38
20.5400	44
20.5600	50
20.5800	43
20.6000	39
20.6200	34
20.6400	40
20.6600	26
20.6800	26
20.7000	27
20.7200	20
20.7400	33
20.7600	25
20.7800	34
20.8000	25
20.8200	44
20.8400	30
20.8600	28
20.8800	28
20.9000	33
20.9200	22
20.9400	30
20.9600	24
20.9800	23
21.0000	25
21.0200	26
21.0400	33
21.0600	20
21.0800	26
21.1000	29
21.1200	31
21.1400	26
21.1600	24
21.1800	28
21.2000	26
21.2200	21
21.2400	25
21.2600	22
21.2800	36
21.3000	28
21.3200	28
21.3400	28
21.3600	27
21.3800	32
21.4000	23
21.4200	33
21.4400	28
21.4600	32
21.4800	24
21.5000	30
21.5200	27
21.5400	23
21.5600	31
21.5800	27
21.6000	28
21.6200	34
21.6400	20
21.6600	27
21.6800	29
21.7000	24
21.7200	30
21.7400	28
21.7600	16
21.7800	26
21.8000	23
21.8200	31
21.8400	39
21.8600	34
21.8800	16
21.9000	35
21.9200	29
21.9400	32
21.9600	33
21.9800	19
22.0000	25
22.0200	37
22.0400	25
22.0600	25
22.0800	25
22.1000	20
22.1200	25
22.1400	30
22.1600	37
22.1800	28
22.2000	28
22.2200	36
22.2400	37
22.2600	49
22.2800	53
22.3000	70
22.3200	103
22.3400	152
22.3600	219
22.3800	214
22.4000	176
22.4200	83
22.4400	67
22.4600	41
22.4800	34
22.5000	36
22.5200	43
22.5400	31
22.5600	32
22.5800	32
22.6000	38
22.6200	42
22.6400	30
22.6600	31
22.6800	33
22.7000	33
22.7200	31
22.7400	31
22.7600	29
22.7800	18
22.8000	31
22.8200	22
22.8400	31
22.8600	26
22.8800	27
22.9000	35
22.9200	21
22.9400	27
22.9600	29
22.9800	32
23.0000	23
23.0200	41
23.0400	24
23.0600	22
23.0800	33
23.1000	17
23.1200	25
23.1400	26
23.1600	24
23.1800	18
23.2000	21
23.2200	25
23.2400	15
23.2600	37
23.2800	32
23.3000	25
23.3200	28
23.3400	31
23.3600	37
23.3800	27
23.4000	27
23.4200	23
23.4400	34
23.4600	30
23.4800	29
23.5000	30
23.5200	29
23.5400	38
23.5600	31
23.5800	33
23.6000	29
23.6200	38
23.6400	30
23.6600	39
23.6800	32
23.7000	28
23.7200	39
23.7400	41
23.7600	38
23.7800	45
23.8000	30
23.8200	37
23.8400	23
23.8600	33
23.8800	40
23.9000	49
23.9200	56
23.9400	61
23.9600	56
23.9800	75
24.0000	84
24.0200	54
24.0400	59
24.0600	73
24.0800	76
24.1000	86
24.1200	80
24.1400	72
24.1600	86
24.1800	65
24.2000	64
24.2200	88
24.2400	88
24.2600	76
24.2800	73
24.3000	68
24.3200	97
24.3400	76
24.3600	92
24.3800	83
24.4000	107
24.4200	107
24.4400	119
24.4600	121
24.4800	132
24.5000	137
24.5200	147
24.5400	171
24.5600	214
24.5800	239
24.6000	269
24.6200	393
24.6400	442
24.6600	595
24.6800	902
24.7000	1287
24.7200	2040
24.7400	3393
24.7600	6300
24.7800	10748
24.8000	14795
24.8200	12469
24.8400	8580
24.8600	8059
24.8800	6234
24.9000	2996
24.9200	1304
24.9400	790
24.9600	536
24.9800	385
25.0000	359
25.0200	229
25.0400	201
25.0600	163
25.0800	157
25.1000	134
25.1200	163
25.1400	127
25.1600	110
25.1800	112
25.2000	90
25.2200	95
25.2400	101
25.2600	86
25.2800	81
25.3000	89
25.3200	81
25.3400	77
25.3600	52
25.3800	82
25.4000	84
25.4200	60
25.4400	65
25.4600	52
25.4800	57
25.5000	64
25.5200	58
25.5400	55
25.5600	64
25.5800	75
25.6000	63
25.6200	66
25.6400	61
25.6600	52
25.6800	52
25.7000	46
25.7200	49
25.7400	53
25.7600	51
25.7800	46
25.8000	52
25.8200	61
25.8400	52
25.8600	71
25.8800	58
25.9000	59
25.9200	63
25.9400	57
25.9600	51
25.9800	45
26.0000	42
26.0200	36
26.0400	44
26.0600	58
26.0800	46
26.1000	43
26.1200	44
26.1400	38
26.1600	42
26.1800	48
26.2000	39
26.2200	46
26.2400	28
26.2600	40
26.2800	47
26.3000	44
26.3200	56
26.3400	53
26.3600	56
26.3800	41
26.4000	43
26.4200	50
26.4400	41
26.4600	42
26.4800	48
26.5000	50
26.5200	45
26.5400	49
26.5600	47
26.5800	44
26.6000	45
26.6200	49
26.6400	48
26.6600	50
26.6800	49
26.7000	40
26.7200	36
26.7400	47
26.7600	28
26.7800	38
26.8000	41
26.8200	28
26.8400	33
26.8600	39
26.8800	45
26.9000	38
26.9200	36
26.9400	46
26.9600	45
26.9800	32
27.0000	44
27.0200	39
27.0400	37
27.0600	42
27.0800	33
27.1000	41
27.1200	47
27.1400	44
27.1600	32
27.1800	40
27.2000	27
27.2200	36
27.2400	40
27.2600	35
27.2800	36
27.3000	29
27.3200	41
27.3400	43
27.3600	41
27.3800	29
27.4000	34
27.4200	34
27.4400	44
27.4600	46
27.4800	31
27.5000	27
27.5200	37
27.5400	35
27.5600	34
27.5800	25
27.6000	36
27.6200	39
27.6400	35
27.6600	22
27.6800	34
27.7000	46
27.7200	33
27.7400	28
27.7600	32
27.7800	32
27.8000	44
27.8200	43
27.8400	35
27.8600	36
27.8800	29
27.9000	28
27.9200	41
27.9400	36
27.9600	35
27.9800	29
28.0000	47
28.0200	32
28.0400	52
28.0600	28
28.0800	43
28.1000	35
28.1200	35
28.1400	34
28.1600	41
28.1800	40
28.2000	39
28.2200	42
28.2400	35
28.2600	38
28.2800	38
28.3000	32
28.3200	31
28.3400	50
28.3600	40
28.3800	38
28.4000	40
28.4200	47
28.4400	58
28.4600	49
28.4800	39
28.5000	49
28.5200	55
28.5400	61
28.5600	82
28.5800	93
28.6000	81
28.6200	131
28.6400	195
28.6600	228
28.6800	381
28.7000	635
28.7200	719
28.7400	538
28.7600	440
28.7800	455
28.8000	397
28.8200	277
28.8400	153
28.8600	123
28.8800	107
28.9000	81
28.9200	51
28.9400	57
28.9600	56
28.9800	62
29.0000	47
29.0200	49
29.0400	48
29.0600	31
29.0800	36
29.1000	34
29.1200	33
29.1400	42
29.1600	46
29.1800	45
29.2000	42
29.2200	39
29.2400	35
29.2600	28
29.2800	28
29.3000	41
29.3200	39
29.3400	31
29.3600	45
29.3800	41
29.4000	42
29.4200	33
29.4400	34
29.4600	30
29.4800	34
29.5000	28
29.5200	29
29.5400	27
29.5600	22
29.5800	37
29.6000	23
29.6200	40
29.6400	30
29.6600	33
29.6800	22
29.7000	22
29.7200	25
29.7400	25
29.7600	27
29.7800	33
29.8000	30
29.8200	25
29.8400	30
29.8600	30
29.8800	34
29.9000	26
29.9200	38
29.9400	28
29.9600	30
29.9800	32
30.0000	21
30.0200	28
30.0400	30
30.0600	31
30.0800	29
30.1000	31
30.1200	25
30.1400	35
30.1600	23
30.1800	42
30.2000	29
30.2200	22
30.2400	29
30.2600	33
30.2800	27
30.3000	28
30.3200	16
30.3400	29
30.3600	27
30.3800	23
30.4000	36
30.4200	23
30.4400	22
30.4600	28
30.4800	25
30.5000	33
30.5200	41
30.5400	36
30.5600	20
30.5800	28
30.6000	25
30.6200	26
30.6400	35
30.6600	29
30.6800	18
30.7000	32
30.7200	26
30.7400	35
30.7600	28
30.7800	23
30.8000	24
30.8200	27
30.8400	29
30.8600	28
30.8800	24
30.9000	30
30.9200	32
30.9400	28
30.9600	38
30.9800	27
31.0000	20
31.0200	25
31.0400	25
31.0600	24
31.0800	27
31.1000	19
31.1200	28
31.1400	35
31.1600	35
31.1800	29
31.2000	27
31.2200	22
31.2400	21
31.2600	22
31.2800	22
31.3000	27
31.3200	30
31.3400	21
31.3600	28
31.3800	27
31.4000	33
31.4200	20
31.4400	28
31.4600	27
31.4800	32
31.5000	22
31.5200	35
31.5400	30
31.5600	19
31.5800	26
31.6000	22
31.6200	34
31.6400	27
31.6600	31
31.6800	30
31.7000	27
31.7200	29
31.7400	24
31.7600	17
31.7800	29
31.8000	30
31.8200	17
31.8400	27
31.8600	19
31.8800	32
31.9000	27
31.9200	16
31.9400	34
31.9600	30
31.9800	33
32.0000	34
32.0200	22
32.0400	25
32.0600	35
32.0800	28
32.1000	36
32.1200	22
32.1400	20
32.1600	24
32.1800	22
32.2000	22
32.2200	16
32.2400	35
32.2600	15
32.2800	30
32.3000	23
32.3200	31
32.3400	20
32.3600	32
32.3800	20
32.4000	36
32.4200	23
32.4400	23
32.4600	27
32.4800	30
32.5000	25
32.5200	21
32.5400	20
32.5600	21
32.5800	21
32.6000	21
32.6200	25
32.6400	30
32.6600	20
32.6800	30
32.7000	26
32.7200	24
32.7400	27
32.7600	32
32.7800	18
32.8000	16
32.8200	21
32.8400	17
32.8600	23
32.8800	32
32.9000	30
32.9200	31
32.9400	25
32.9600	26
32.9800	23
33.0000	30
33.0200	26
33.0400	26
33.0600	18
33.0800	24
33.1000	16
33.1200	23
33.1400	27
33.1600	23
33.1800	16
33.2000	12
33.2200	29
33.2400	24
33.2600	24
33.2800	26
33.3000	25
33.3200	20
33.3400	31
33.3600	22
33.3800	27
33.4000	19
33.4200	26
33.4400	24
33.4600	32
33.4800	20
33.5000	20
33.5200	32
33.5400	16
33.5600	15
33.5800	25
33.6000	14
33.6200	18
33.6400	20
33.6600	21
33.6800	31
33.7000	19
33.7200	22
33.7400	37
33.7600	26
33.7800	25
33.8000	22
33.8200	33
33.8400	22
33.8600	24
33.8800	25
33.9000	31
33.9200	22
33.9400	26
33.9600	27
33.9800	28
34.0000	22
34.0200	27
34.0400	22
34.0600	14
34.0800	19
34.1000	32
34.1200	23
34.1400	19
34.1600	23
34.1800	18
34.2000	21
34.2200	27
34.2400	20
34.2600	24
34.2800	23
34.3000	23
34.3200	29
34.3400	16
34.3600	24
34.3800	28
34.4000	26
34.4200	15
34.4400	30
34.4600	20
34.4800	27
34.5000	22
34.5200	25
34.5400	24
34.5600	24
34.5800	26
34.6000	21
34.6200	24
34.6400	18
34.6600	29
34.6800	20
34.7000	15
34.7200	18
34.7400	27
34.7600	21
34.7800	20
34.8000	24
34.8200	24
34.8400	21
34.8600	19
34.8800	27
34.9000	20
34.9200	21
34.9400	29
34.9600	19
34.9800	18
35.0000	21
35.0200	19
35.0400	18
35.0600	24
35.0800	21
35.1000	15
35.1200	24
35.1400	20
35.1600	16
35.1800	21
35.2000	23
35.2200	18
35.2400	27
35.2600	24
35.2800	20
35.3000	20
35.3200	23
35.3400	22
35.3600	28
35.3800	26
35.4000	17
35.4200	22
35.4400	17
35.4600	16
35.4800	22
35.5000	28
35.5200	19
35.5400	18
35.5600	26
35.5800	22
35.6000	19
35.6200	15
35.6400	25
35.6600	22
35.6800	18
35.7000	20
35.7200	18
35.7400	22
35.7600	27
35.7800	14
35.8000	17
35.8200	20
35.8400	20
35.8600	19
35.8800	21
35.9000	20
35.9200	23
35.9400	19
35.9600	24
35.9800	21
36.0000	25
36.0200	18
36.0400	26
36.0600	15
36.0800	15
36.1000	20
36.1200	21
36.1400	25
36.1600	24
36.1800	23
36.2000	27
36.2200	15
36.2400	21
36.2600	21
36.2800	26
36.3000	23
36.3200	18
36.3400	19
36.3600	16
36.3800	12
36.4000	17
36.4200	13
36.4400	22
36.4600	15
36.4800	18
36.5000	17
36.5200	23
36.5400	15
36.5600	23
36.5800	15
36.6000	18
36.6200	24
36.6400	23
36.6600	22
36.6800	17
36.7000	9
36.7200	26
36.7400	23
36.7600	20
36.7800	35
36.8000	22
36.8200	17
36.8400	22
36.8600	31
36.8800	19
36.9000	32
36.9200	36
36.9400	43
36.9600	62
36.9800	67
37.0000	74
37.0200	42
37.0400	29
37.0600	43
37.0800	29
37.1000	18
37.1200	28
37.1400	17
37.1600	27
37.1800	24
37.2000	21
37.2200	20
37.2400	20
37.2600	26
37.2800	25
37.3000	24
37.3200	25
37.3400	20
37.3600	23
37.3800	29
37.4000	16
37.4200	21
37.4400	25
37.4600	16
37.4800	17
37.5000	14
37.5200	20
37.5400	23
37.5600	25
37.5800	21
37.6000	22
37.6200	19
37.6400	21
37.6600	8
37.6800	12
37.7000	14
37.7200	23
37.7400	21
37.7600	11
37.7800	17
37.8000	28
37.8200	15
37.8400	20
37.8600	19
37.8800	19
37.9000	27
37.9200	26
37.9400	21
37.9600	21
37.9800	18
38.0000	28
38.0200	18
38.0400	17
38.0600	15
38.0800	13
38.1000	19
38.1200	20
38.1400	19
38.1600	16
38.1800	34
38.2000	24
38.2200	24
38.2400	20
38.2600	22
38.2800	20
38.3000	26
38.3200	27
38.3400	14
38.3600	22
38.3800	19
38.4000	10
38.4200	14
38.4400	19
38.4600	20
38.4800	16
38.5000	22
38.5200	11
38.5400	17
38.5600	24
38.5800	21
38.6000	16
38.6200	19
38.6400	16
38.6600	10
38.6800	18
38.7000	16
38.7200	25
38.7400	23
38.7600	25
38.7800	22
38.8000	20
38.8200	26
38.8400	19
38.8600	17
38.8800	23
38.9000	28
38.9200	18
38.9400	16
38.9600	19
38.9800	16
39.0000	22
39.0200	14
39.0400	10
39.0600	26
39.0800	13
39.1000	21
39.1200	20
39.1400	16
39.1600	17
39.1800	12
39.2000	16
39.2200	23
39.2400	22
39.2600	13
39.2800	20
39.3000	17
39.3200	23
39.3400	22
39.3600	22
39.3800	24
39.4000	19
39.4200	16
39.4400	17
39.4600	17
39.4800	22
39.5000	16
39.5200	13
39.5400	21
39.5600	18
39.5800	19
39.6000	21
39.6200	20
39.6400	24
39.6600	29
39.6800	22
39.7000	29
39.7200	30
39.7400	20
39.7600	28
39.7800	33
39.8000	23
39.8200	20
39.8400	28
39.8600	26
39.8800	30
39.9000	29
39.9200	39
39.9400	25
39.9600	26
39.9800	21
40.0000	20
40.0200	33
40.0400	25
40.0600	30
40.0800	30
40.1000	26
40.1200	28
40.1400	30
40.1600	37
40.1800	33
40.2000	37
40.2200	34
40.2400	25
40.2600	34
40.2800	23
40.3000	26
40.3200	26
40.3400	23
40.3600	24
40.3800	32
40.4000	27
40.4200	31
40.4400	28
40.4600	26
40.4800	26
40.5000	47
40.5200	41
40.5400	31
40.5600	38
40.5800	38
40.6000	29
40.6200	36
40.6400	46
40.6600	44
40.6800	45
40.7000	47
40.7200	59
40.7400	52
40.7600	55
40.7800	73
40.8000	71
40.8200	77
40.8400	101
40.8600	99
40.8800	92
40.9000	125
40.9200	152
40.9400	187
40.9600	203
40.9800	239
41.0000	307
41.0200	401
41.0400	620
41.0600	1185
41.0800	1882
41.1000	2517
41.1200	2274
41.1400	1357
41.1600	1011
41.1800	1132
41.2000	1296
41.2200	1319
41.2400	878
41.2600	499
41.2800	321
41.3000	218
41.3200	173
41.3400	155
41.3600	134
41.3800	124
41.4000	106
41.4200	82
41.4400	68
41.4600	71
41.4800	59
41.5000	42
41.5200	67
41.5400	57
41.5600	49
41.5800	50
41.6000	43
41.6200	35
41.6400	30
41.6600	39
41.6800	35
41.7000	47
41.7200	40
41.7400	30
41.7600	25
41.7800	37
41.8000	27
41.8200	28
41.8400	29
41.8600	22
41.8800	19
41.9000	39
41.9200	24
41.9400	18
41.9600	29
41.9800	36
42.0000	23
42.0200	28
42.0400	24
42.0600	27
42.0800	17
42.1000	24
42.1200	27
42.1400	24
42.1600	22
42.1800	26
42.2000	25
42.2200	23
42.2400	24
42.2600	27
42.2800	20
42.3000	19
42.3200	23
42.3400	26
42.3600	27
42.3800	26
42.4000	25
42.4200	17
42.4400	24
42.4600	25
42.4800	18
42.5000	21
42.5200	29
42.5400	24
42.5600	21
42.5800	22
42.6000	24
42.6200	24
42.6400	25
42.6600	28
42.6800	32
42.7000	31
42.7200	26
42.7400	24
42.7600	25
42.7800	21
42.8000	23
42.8200	17
42.8400	30
42.8600	20
42.8800	36
42.9000	22
42.9200	23
42.9400	19
42.9600	15
42.9800	27
43.0000	18
43.0200	23
43.0400	17
43.0600	16
43.0800	23
43.1000	28
43.1200	21
43.1400	22
43.1600	22
43.1800	19
43.2000	19
43.2200	18
43.2400	21
43.2600	15
43.2800	25
43.3000	33
43.3200	20
43.3400	14
43.3600	25
43.3800	23
43.4000	31
43.4200	23
43.4400	18
43.4600	21
43.4800	28
43.5000	15
43.5200	30
43.5400	22
43.5600	28
43.5800	30
43.6000	26
43.6200	34
43.6400	45
43.6600	40
43.6800	47
43.7000	37
43.7200	35
43.7400	29
43.7600	26
43.7800	22
43.8000	23
43.8200	21
43.8400	23
43.8600	28
43.8800	18
43.9000	16
43.9200	26
43.9400	24
43.9600	30
43.9800	20
44.0000	20
44.0200	25
44.0400	21
44.0600	21
44.0800	26
44.1000	21
44.1200	21
44.1400	17
44.1600	16
44.1800	25
44.2000	16
44.2200	26
44.2400	22
44.2600	25
44.2800	19
44.3000	21
44.3200	16
44.3400	19
44.3600	13
44.3800	30
44.4000	19
44.4200	21
44.4400	18
44.4600	26
44.4800	18
44.5000	17
44.5200	24
44.5400	28
44.5600	18
44.5800	16
44.6000	21
44.6200	21
44.6400	17
44.6600	27
44.6800	21
44.7000	20
44.7200	23
44.7400	21
44.7600	17
44.7800	19
44.8000	23
44.8200	20
44.8400	19
44.8600	21
44.8800	18
44.9000	29
44.9200	15
44.9400	23
44.9600	20
44.9800	23
45.0000	19
45.0200	19
45.0400	21
45.0600	29
45.0800	26
45.1000	20
45.1200	19
45.1400	23
45.1600	13
45.1800	29
45.2000	26
45.2200	19
45.2400	19
45.2600	20
45.2800	23
45.3000	24
45.3200	26
45.3400	18
45.3600	24
45.3800	19
45.4000	21
45.4200	21
45.4400	14
45.4600	23
45.4800	14
45.5000	13
45.5200	16
45.5400	21
45.5600	27
45.5800	18
45.6000	19
45.6200	27
45.6400	28
45.6600	20
45.6800	21
45.7000	29
45.7200	26
45.7400	24
45.7600	35
45.7800	20
45.8000	24
45.8200	22
45.8400	17
45.8600	23
45.8800	20
45.9000	31
45.9200	28
45.9400	16
45.9600	19
45.9800	20
46.0000	25
46.0200	15
46.0400	15
46.0600	25
46.0800	19
46.1000	16
46.1200	18
46.1400	17
46.1600	18
46.1800	20
46.2000	10
46.2200	20
46.2400	24
46.2600	24
46.2800	14
46.3000	21
46.3200	21
46.3400	21
46.3600	20
46.3800	16
46.4000	30
46.4200	15
46.4400	14
46.4600	20
46.4800	22
46.5000	21
46.5200	25
46.5400	24
46.5600	13
46.5800	13
46.6000	18
46.6200	15
46.6400	21
46.6600	25
46.6800	21
46.7000	20
46.7200	16
46.7400	26
46.7600	18
46.7800	24
46.8000	24
46.8200	16
46.8400	24
46.8600	24
46.8800	24
46.9000	18
46.9200	33
46.9400	22
46.9600	18
46.9800	26
47.0000	24
47.0200	23
47.0400	18
47.0600	14
47.0800	24
47.1000	26
47.1200	22
47.1400	23
47.1600	30
47.1800	26
47.2000	27
47.2200	19
47.2400	21
47.2600	30
47.2800	26
47.3000	26
47.3200	23
47.3400	28
47.3600	25
47.3800	24
47.4000	20
47.4200	21
47.4400	24
47.4600	22
47.4800	23
47.5000	18
47.5200	28
47.5400	21
47.5600	14
47.5800	29
47.6000	27
47.6200	30
47.6400	25
47.6600	25
47.6800	27
47.7000	18
47.7200	24
47.7400	28
47.7600	32
47.7800	24
47.8000	29
47.8200	20
47.8400	31
47.8600	28
47.8800	24
47.9000	21
47.9200	30
47.9400	20
47.9600	21
47.9800	34
48.0000	39
48.0200	36
48.0400	32
48.0600	28
48.0800	37
48.1000	42
48.1200	39
48.1400	36
48.1600	37
48.1800	30
48.2000	33
48.2200	38
48.2400	40
48.2600	53
48.2800	41
48.3000	57
48.3200	59
48.3400	67
48.3600	53
48.3800	59
48.4000	84
48.4200	83
48.4400	79
48.4600	109
48.4800	112
48.5000	148
48.5200	176
48.5400	234
48.5600	338
48.5800	550
48.6000	811
48.6200	1025
48.6400	925
48.6600	625
48.6800	518
48.7000	457
48.7200	506
48.7400	572
48.7600	560
48.7800	423
48.8000	322
48.8200	249
48.8400	171
48.8600	137
48.8800	121
48.9000	86
48.9200	79
48.9400	67
48.9600	62
48.9800	67
49.0000	48
49.0200	37
49.0400	47
49.0600	52
49.0800	54
49.1000	46
49.1200	41
49.1400	31
49.1600	29
49.1800	32
49.2000	45
49.2200	34
49.2400	28
49.2600	32
49.2800	30
49.3000	19
49.3200	18
49.3400	36
49.3600	36
49.3800	32
49.4000	36
49.4200	21
49.4400	28
49.4600	31
49.4800	30
49.5000	26
49.5200	22
49.5400	25
49.5600	30
49.5800	21
49.6000	30
49.6200	28
49.6400	36
49.6600	33
49.6800	23
49.7000	17
49.7200	37
49.7400	20
49.7600	31
49.7800	15
49.8000	20
49.8200	22
49.8400	21
49.8600	32
49.8800	19
49.9000	20
49.9200	20
49.9400	22
49.9600	18
49.9800	25
50.0000	25
50.0200	21
50.0400	25
50.0600	25
50.0800	29
50.1000	36
50.1200	22
50.1400	32
50.1600	21
50.1800	28
50.2000	17
50.2200	19
50.2400	26
50.2600	23
50.2800	21
50.3000	17
50.3200	20
50.3400	27
50.3600	22
50.3800	17
50.4000	34
50.4200	36
50.4400	20
50.4600	25
50.4800	21
50.5000	17
50.5200	34
50.5400	27
50.5600	32
50.5800	31
50.6000	25
50.6200	29
50.6400	35
50.6600	37
50.6800	41
50.7000	43
50.7200	51
50.7400	52
50.7600	53
50.7800	54
50.8000	88
50.8200	82
50.8400	92
50.8600	122
50.8800	162
50.9000	266
50.9200	479
50.9400	601
50.9600	546
50.9800	386
51.0000	282
51.0200	226
51.0400	225
51.0600	304
51.0800	329
51.1000	295
51.1200	208
51.1400	132
51.1600	107
51.1800	63
51.2000	66
51.2200	54
51.2400	40
51.2600	44
51.2800	34
51.3000	41
51.3200	33
51.3400	30
51.3600	35
51.3800	22
51.4000	26
51.4200	29
51.4400	25
51.4600	23
51.4800	21
51.5000	31
51.5200	19
51.5400	33
51.5600	21
51.5800	18
51.6000	20
51.6200	17
51.6400	28
51.6600	19
51.6800	31
51.7000	27
51.7200	18
51.7400	12
51.7600	23
51.7800	15
51.8000	18
51.8200	28
51.8400	21
51.8600	30
51.8800	16
51.9000	19
51.9200	14
51.9400	18
51.9600	20
51.9800	25
52.0000	13
52.0200	26
52.0400	29
52.0600	21
52.0800	14
52.1000	18
52.1200	19
52.1400	24
52.1600	22
52.1800	16
52.2000	25
52.2200	15
52.2400	14
52.2600	19
52.2800	17
52.3000	23
52.3200	21
52.3400	23
52.3600	19
52.3800	19
52.4000	26
52.4200	20
52.4400	23
52.4600	25
52.4800	17
52.5000	20
52.5200	25
52.5400	22
52.5600	24
52.5800	27
52.6000	22
52.6200	20
52.6400	20
52.6600	14
52.6800	21
52.7000	17
52.7200	17
52.7400	17
52.7600	15
52.7800	14
52.8000	18
52.8200	22
52.8400	18
52.8600	13
52.8800	31
52.9000	15
52.9200	13
52.9400	13
52.9600	16
52.9800	16
53.0000	17
53.0200	25
53.0400	16
53.0600	14
53.0800	15
53.1000	19
53.1200	19
53.1400	21
53.1600	24
53.1800	21
53.2000	19
53.2200	26
53.2400	26
53.2600	27
53.2800	20
53.3000	22
53.3200	15
53.3400	24
53.3600	28
53.3800	15
53.4000	16
53.4200	24
53.4400	15
53.4600	18
53.4800	16
53.5000	18
53.5200	13
53.5400	21
53.5600	15
53.5800	17
53.6000	16
53.6200	22
53.6400	23
53.6600	16
53.6800	19
53.7000	17
53.7200	11
53.7400	15
53.7600	20
53.7800	25
53.8000	24
53.8200	18
53.8400	27
53.8600	11
53.8800	10
53.9000	20
53.9200	21
53.9400	22
53.9600	24
53.9800	19
54.0000	17
54.0200	23
54.0400	21
54.0600	18
54.0800	13
54.1000	19
54.1200	19
54.1400	22
54.1600	14
54.1800	21
54.2000	20
54.2200	10
54.2400	11
54.2600	18
54.2800	15
54.3000	8
54.3200	10
54.3400	13
54.3600	17
54.3800	16
54.4000	19
54.4200	18
54.4400	16
54.4600	14
54.4800	12
54.5000	16
54.5200	25
54.5400	20
54.5600	23
54.5800	21
54.6000	27
54.6200	16
54.6400	12
54.6600	9
54.6800	10
54.7000	13
54.7200	27
54.7400	16
54.7600	15
54.7800	12
54.8000	16
54.8200	17
54.8400	20
54.8600	25
54.8800	20
54.9000	14
54.9200	22
54.9400	15
54.9600	17
54.9800	14
55.0000	19
55.0200	21
55.0400	15
55.0600	19
55.0800	19
55.1000	22
55.1200	13
55.1400	10
55.1600	13
55.1800	9
55.2000	15
55.2200	13
55.2400	17
55.2600	18
55.2800	21
55.3000	17
55.3200	25
55.3400	23
55.3600	22
55.3800	21
55.4000	10
55.4200	16
55.4400	19
55.4600	21
55.4800	18
55.5000	17
55.5200	19
55.5400	21
55.5600	21
55.5800	18
55.6000	13
55.6200	16
55.6400	19
55.6600	15
55.6800	13
55.7000	11
55.7200	15
55.7400	21
55.7600	15
55.7800	17
55.8000	28
55.8200	18
55.8400	19
55.8600	21
55.8800	19
55.9000	17
55.9200	11
55.9400	29
55.9600	13
55.9800	18
56.0000	12
56.0200	8
56.0400	16
56.0600	24
56.0800	24
56.1000	17
56.1200	16
56.1400	14
56.1600	21
56.1800	9
56.2000	19
56.2200	12
56.2400	11
56.2600	15
56.2800	20
56.3000	12
56.3200	16
56.3400	16
56.3600	20
56.3800	15
56.4000	15
56.4200	21
56.4400	17
56.4600	21
56.4800	20
56.5000	21
56.5200	24
56.5400	18
56.5600	18
56.5800	17
56.6000	19
56.6200	17
56.6400	21
56.6600	22
56.6800	18
56.7000	16
56.7200	21
56.7400	30
56.7600	14
56.7800	18
56.8000	20
56.8200	14
56.8400	15
56.8600	21
56.8800	18
56.9000	10
56.9200	23
56.9400	16
56.9600	12
56.9800	17
57.0000	16
57.0200	12
57.0400	21
57.0600	30
57.0800	15
57.1000	13
57.1200	10
57.1400	13
57.1600	14
57.1800	15
57.2000	20
57.2200	22
57.2400	22
57.2600	15
57.2800	13
57.3000	11
57.3200	16
57.3400	14
57.3600	21
57.3800	19
57.4000	10
57.4200	11
57.4400	19
57.4600	11
57.4800	15
57.5000	18
57.5200	14
57.5400	26
57.5600	19
57.5800	12
57.6000	12
57.6200	19
57.6400	13
57.6600	15
57.6800	12
57.7000	19
57.7200	15
57.7400	14
57.7600	24
57.7800	18
57.8000	16
57.8200	14
57.8400	14
57.8600	15
57.8800	17
57.9000	23
57.9200	24
57.9400	21
57.9600	15
57.9800	24
58.0000	27
58.0200	16
58.0400	19
58.0600	19
58.0800	14
58.1000	16
58.1200	15
58.1400	13
58.1600	10
58.1800	21
58.2000	15
58.2200	27
58.2400	20
58.2600	16
58.2800	20
58.3000	15
58.3200	18
58.3400	19
58.3600	17
58.3800	25
58.4000	15
58.4200	21
58.4400	21
58.4600	13
58.4800	24
58.5000	19
58.5200	16
58.5400	19
58.5600	28
58.5800	24
58.6000	36
58.6200	27
58.6400	23
58.6600	19
58.6800	21
58.7000	14
58.7200	22
58.7400	17
58.7600	16
58.7800	28
58.8000	19
58.8200	25
58.8400	19
58.8600	17
58.8800	14
58.9000	19
58.9200	22
58.9400	18
58.9600	19
58.9800	18
59.0000	27
59.0200	21
59.0400	23
59.0600	13
59.0800	19
59.1000	10
59.1200	17
59.1400	27
59.1600	14
59.1800	17
59.2000	30
59.2200	23
59.2400	31
59.2600	22
59.2800	25
59.3000	22
59.3200	27
59.3400	30
59.3600	28
59.3800	25
59.4000	35
59.4200	42
59.4400	51
59.4600	40
59.4800	67
59.5000	91
59.5200	117
59.5400	141
59.5600	177
59.5800	152
59.6000	133
59.6200	117
59.6400	94
59.6600	78
59.6800	74
59.7000	87
59.7200	81
59.7400	97
59.7600	90
59.7800	57
59.8000	52
59.8200	41
59.8400	32
59.8600	34
59.8800	36
59.9000	33
59.9200	43
59.9400	22
59.9600	23
59.9800	35
60.0000	24
60.0200	25
60.0400	22
60.0600	18
60.0800	16
60.1000	17
60.1200	19
60.1400	18
60.1600	23
60.1800	29
60.2000	24
60.2200	18
60.2400	26
60.2600	26
60.2800	25
60.3000	29
60.3200	19
60.3400	19
60.3600	19
60.3800	24
60.4000	21
60.4200	15
60.4400	13
60.4600	13
60.4800	11
60.5000	14
60.5200	16
60.5400	14
60.5600	15
60.5800	13
60.6000	11
60.6200	9
60.6400	22
60.6600	21
60.6800	23
60.7000	22
60.7200	24
60.7400	16
60.7600	15
60.7800	14
60.8000	22
60.8200	22
60.8400	17
60.8600	21
60.8800	20
60.9000	11
60.9200	15
60.9400	24
60.9600	14
60.9800	14
61.0000	24
61.0200	18
61.0400	12
61.0600	15
61.0800	11
61.1000	14
61.1200	14
61.1400	22
61.1600	13
61.1800	17
61.2000	13
61.2200	14
61.2400	11
61.2600	21
61.2800	16
61.3000	14
61.3200	13
61.3400	21
61.3600	21
61.3800	18
61.4000	21
61.4200	14
61.4400	28
61.4600	18
61.4800	15
61.5000	16
61.5200	15
61.5400	19
61.5600	22
61.5800	13
61.6000	17
61.6200	16
61.6400	24
61.6600	16
61.6800	22
61.7000	12
61.7200	30
61.7400	18
61.7600	21
61.7800	17
61.8000	11
61.8200	21
61.8400	18
61.8600	20
61.8800	18
61.9000	16
61.9200	21
61.9400	12
61.9600	24
61.9800	15
62.0000	19
62.0200	14
62.0400	18
62.0600	24
62.0800	16
62.1000	14
62.1200	13
62.1400	21
62.1600	13
62.1800	15
62.2000	18
62.2200	23
62.2400	19
62.2600	14
62.2800	15
62.3000	17
62.3200	17
62.3400	19
62.3600	16
62.3800	16
62.4000	17
62.4200	22
62.4400	13
62.4600	13
62.4800	17
62.5000	15
62.5200	15
62.5400	13
62.5600	22
62.5800	12
62.6000	16
62.6200	13
62.6400	17
62.6600	26
62.6800	21
62.7000	19
62.7200	10
62.7400	18
62.7600	18
62.7800	18
62.8000	17
62.8200	18
62.8400	13
62.8600	13
62.8800	21
62.9000	10
62.9200	20
62.9400	16
62.9600	17
62.9800	16
63.0000	14
63.0200	10
63.0400	17
63.0600	21
63.0800	7
63.1000	13
63.1200	14
63.1400	17
63.1600	21
63.1800	15
63.2000	15
63.2200	18
63.2400	20
63.2600	15
63.2800	12
63.3000	17
63.3200	17
63.3400	12
63.3600	19
63.3800	22
63.4000	19
63.4200	17
63.4400	13
63.4600	18
63.4800	16
63.5000	19
63.5200	21
63.5400	13
63.5600	15
63.5800	18
63.6000	17
63.6200	16
63.6400	16
63.6600	16
63.6800	15
63.7000	19
63.7200	21
63.7400	12
63.7600	13
63.7800	12
63.8000	19
63.8200	12
63.8400	12
63.8600	20
63.8800	22
63.9000	17
63.9200	19
63.9400	21
63.9600	22
63.9800	17
64.0000	18
64.0200	15
64.0400	14
64.0600	23
64.0800	27
64.1000	18
64.1200	18
64.1400	15
64.1600	18
64.1800	21
64.2000	22
64.2200	20
64.2400	23
64.2600	27
64.2800	21
64.3000	17
64.3200	20
64.3400	19
64.3600	16
64.3800	13
64.4000	24
64.4200	23
64.4400	15
64.4600	15
64.4800	21
64.5000	19
64.5200	20
64.5400	16
64.5600	17
64.5800	16
64.6000	21
64.6200	13
64.6400	18
64.6600	24
64.6800	16
64.7000	18
64.7200	17
64.7400	20
64.7600	26
64.7800	23
64.8000	17
64.8200	27
64.8400	25
64.8600	26
64.8800	27
64.9000	28
64.9200	25
64.9400	31
64.9600	28
64.9800	28
65.0000	27
65.0200	21
65.0400	26
65.0600	20
65.0800	25
65.1000	34
65.1200	31
65.1400	36
65.1600	32
65.1800	42
65.2000	35
65.2200	34
65.2400	37
65.2600	51
65.2800	45
65.3000	50
65.3200	47
65.3400	43
65.3600	59
65.3800	72
65.4000	82
65.4200	86
65.4400	76
65.4600	121
65.4800	144
65.5000	174
65.5200	269
65.5400	455
65.5600	578
65.5800	562
65.6000	395
65.6200	240
65.6400	186
65.6600	196
65.6800	159
65.7000	165
65.7200	238
65.7400	322
65.7600	320
65.7800	236
65.8000	160
65.8200	111
65.8400	96
65.8600	61
65.8800	63
65.9000	52
65.9200	47
65.9400	42
65.9600	46
65.9800	40
66.0000	40
66.0200	38
66.0400	30
66.0600	28
66.0800	31
66.1000	42
66.1200	29
66.1400	31
66.1600	28
66.1800	32
66.2000	24
66.2200	28
66.2400	28
66.2600	32
66.2800	24
66.3000	26
66.3200	32
66.3400	25
66.3600	23
66.3800	14
66.4000	21
66.4200	13
66.4400	18
66.4600	23
66.4800	16
66.5000	25
66.5200	27
66.5400	26
66.5600	14
66.5800	16
66.6000	23
66.6200	34
66.6400	20
66.6600	31
66.6800	28
66.7000	27
66.7200	18
66.7400	32
66.7600	25
66.7800	28
66.8000	24
66.8200	27
66.8400	24
66.8600	26
66.8800	23
66.9000	21
66.9200	27
66.9400	19
66.9600	20
66.9800	25
67.0000	27
67.0200	29
67.0400	28
67.0600	24
67.0800	23
67.1000	29
67.1200	32
67.1400	37
67.1600	26
67.1800	25
67.2000	37
67.2200	34
67.2400	28
67.2600	35
67.2800	27
67.3000	35
67.3200	59
67.3400	51
67.3600	69
67.3800	67
67.4000	75
67.4200	83
67.4400	147
67.4600	279
67.4800	368
67.5000	390
67.5200	302
67.5400	200
67.5600	145
67.5800	98
67.6000	102
67.6200	106
67.6400	135
67.6600	183
67.6800	224
67.7000	203
67.7200	143
67.7400	87
67.7600	55
67.7800	47
67.8000	46
67.8200	49
67.8400	40
67.8600	40
67.8800	36
67.9000	32
67.9200	26
67.9400	32
67.9600	29
67.9800	31
68.0000	21
68.0200	23
68.0400	28
68.0600	18
68.0800	21
68.1000	26
68.1200	21
68.1400	24
68.1600	23
68.1800	25
68.2000	29
68.2200	23
68.2400	13
68.2600	20
68.2800	18
68.3000	21
68.3200	18
68.3400	19
68.3600	26
68.3800	24
68.4000	16
68.4200	23
68.4400	17
68.4600	16
68.4800	22
68.5000	21
68.5200	19
68.5400	13
68.5600	15
68.5800	19
68.6000	27
68.6200	25
68.6400	20
68.6600	16
68.6800	23
68.7000	14
68.7200	24
68.7400	20
68.7600	16
68.7800	12
68.8000	10
68.8200	24
68.8400	20
68.8600	19
68.8800	19
68.9000	23
68.9200	20
68.9400	14
68.9600	22
68.9800	18
69.0000	13
69.0200	13
69.0400	22
69.0600	19
69.0800	13
69.1000	15
69.1200	24
69.1400	19
69.1600	10
69.1800	20
69.2000	12
69.2200	19
69.2400	15
69.2600	22
69.2800	17
69.3000	16
69.3200	19
69.3400	14
69.3600	14
69.3800	14
69.4000	18
69.4200	23
69.4400	20
69.4600	26
69.4800	24
69.5000	16
69.5200	20
69.5400	16
69.5600	23
69.5800	14
69.6000	17
69.6200	21
69.6400	26
69.6600	21
69.6800	17
69.7000	14
69.7200	20
69.7400	19
69.7600	22
69.7800	15
69.8000	17
69.8200	25
69.8400	24
69.8600	14
69.8800	14
69.9000	14
69.9200	16
69.9400	15
69.9600	18
69.9800	18
70.0000	12
