# Supplementary material for: Ultrafast core-to-core luminescence in BaF2 - LaF3 single crystals
Source: Sci Rep. 2025 Jul 22;15:26558. doi: 10.1038/s41598-025-11505-w (PMC12284007; doi:10.1038/s41598-025-11505-w)
Supplement: Supplementary file 1 — Supplementary Material 1 [file 41598_2025_11505_MOESM1_ESM.zip › Supplementary/BaF2_30_LaF3.txt]

; C:\DIFFDAT1\Irkutsk_BB\KEV\Shendrik\2025\BaF2_30_LaF3.raw(Diffrac Plus V1.01 file) converted by XCH V1.0
_FILEVERSION=2
_SITE='Irkutsk, Russia'
_USER='Administrator'
_SAMPLE_CHANGER_CODE=0
_ATTACHMENTS_CODE=0
_GONIOMETER_RADIUS=250.000000
_FIXED_DIVSLIT=0.600000
_FIXED_SAMPLESLIT=0.000000
_FIXED_DETSLIT=0.100000
_MONOCHROMATOR=0
; None
_THIN_FILM='N'
_BETA_FILTER='Y'
_FIXED_ANTISLIT=0.600000
_ANALYZER_CODE=0
; None
_DATEMEASURED='10-Jan-2025 14:35:25'
_WL_UNIT='A'
_WL1=1.540600
_WL2=1.544390
_WL3=1.392220
_WLRATIO=0.500000
_ANODE='Cu'
; (Data for Range number 1)
_DRIVE='COUPLED'
_STEPTIME=2.000000
_STEPSIZE=0.020000
_STEPMODE='S'
_START=10.000000
_THETA=5.000000
_2THETA=10.000000
_KHI=0.000000
_PHI=0.000000
_X=0.000000
_Y=0.000000
_Z=0.000000
_DIVERGENCE=3.722000
_ANTISCATTER=3.722000
_DETECTOR=1
; S.C.
_HV=650.000000
_GAIN=80.000000
_LLD=0.690000
_ULD=1.768000
_DETECTORSLIT='unkn'
_AUX1=0.000000
_AUX2=0.000000
_AUX3=0.000000
_TIMESTARTED=7.000000
_TEMP_RATE=-1.000000
_TEMP_DELAY=-1.000000
_KV=40
_MA=40
_RANGE_WL=1.540600
_3DPLANE=0
_2THETACOUNTS
10.0000	38
10.0200	40
10.0400	34
10.0600	44
10.0800	28
10.1000	38
10.1200	39
10.1400	43
10.1600	39
10.1800	43
10.2000	42
10.2200	37
10.2400	44
10.2600	42
10.2800	48
10.3000	47
10.3200	39
10.3400	46
10.3600	35
10.3800	51
10.4000	47
10.4200	37
10.4400	40
10.4600	46
10.4800	52
10.5000	42
10.5200	44
10.5400	41
10.5600	44
10.5800	36
10.6000	59
10.6200	42
10.6400	29
10.6600	52
10.6800	49
10.7000	42
10.7200	41
10.7400	36
10.7600	43
10.7800	35
10.8000	58
10.8200	46
10.8400	42
10.8600	38
10.8800	40
10.9000	45
10.9200	43
10.9400	43
10.9600	47
10.9800	42
11.0000	48
11.0200	40
11.0400	47
11.0600	52
11.0800	37
11.1000	49
11.1200	48
11.1400	48
11.1600	40
11.1800	55
11.2000	37
11.2200	47
11.2400	46
11.2600	48
11.2800	35
11.3000	42
11.3200	31
11.3400	38
11.3600	47
11.3800	55
11.4000	43
11.4200	36
11.4400	40
11.4600	38
11.4800	42
11.5000	43
11.5200	33
11.5400	43
11.5600	35
11.5800	34
11.6000	27
11.6200	35
11.6400	32
11.6600	31
11.6800	34
11.7000	32
11.7200	32
11.7400	34
11.7600	37
11.7800	28
11.8000	35
11.8200	39
11.8400	28
11.8600	20
11.8800	29
11.9000	27
11.9200	34
11.9400	20
11.9600	31
11.9800	36
12.0000	40
12.0200	31
12.0400	34
12.0600	32
12.0800	35
12.1000	30
12.1200	25
12.1400	31
12.1600	28
12.1800	23
12.2000	30
12.2200	25
12.2400	27
12.2600	25
12.2800	24
12.3000	30
12.3200	31
12.3400	22
12.3600	24
12.3800	20
12.4000	28
12.4200	22
12.4400	30
12.4600	20
12.4800	29
12.5000	43
12.5200	25
12.5400	21
12.5600	23
12.5800	39
12.6000	22
12.6200	27
12.6400	23
12.6600	19
12.6800	28
12.7000	29
12.7200	36
12.7400	31
12.7600	37
12.7800	34
12.8000	22
12.8200	23
12.8400	23
12.8600	19
12.8800	21
12.9000	23
12.9200	22
12.9400	35
12.9600	27
12.9800	21
13.0000	30
13.0200	28
13.0400	44
13.0600	15
13.0800	30
13.1000	21
13.1200	23
13.1400	22
13.1600	23
13.1800	29
13.2000	24
13.2200	28
13.2400	23
13.2600	23
13.2800	18
13.3000	35
13.3200	30
13.3400	24
13.3600	31
13.3800	29
13.4000	25
13.4200	33
13.4400	36
13.4600	36
13.4800	18
13.5000	30
13.5200	32
13.5400	34
13.5600	29
13.5800	41
13.6000	40
13.6200	39
13.6400	39
13.6600	22
13.6800	35
13.7000	23
13.7200	30
13.7400	27
13.7600	28
13.7800	32
13.8000	33
13.8200	31
13.8400	30
13.8600	42
13.8800	32
13.9000	20
13.9200	36
13.9400	32
13.9600	36
13.9800	30
14.0000	33
14.0200	26
14.0400	33
14.0600	35
14.0800	41
14.1000	31
14.1200	44
14.1400	30
14.1600	38
14.1800	24
14.2000	38
14.2200	25
14.2400	36
14.2600	30
14.2800	27
14.3000	34
14.3200	23
14.3400	25
14.3600	30
14.3800	37
14.4000	28
14.4200	24
14.4400	26
14.4600	28
14.4800	37
14.5000	30
14.5200	28
14.5400	40
14.5600	26
14.5800	34
14.6000	32
14.6200	30
14.6400	32
14.6600	30
14.6800	28
14.7000	27
14.7200	29
14.7400	26
14.7600	29
14.7800	39
14.8000	30
14.8200	38
14.8400	27
14.8600	23
14.8800	33
14.9000	37
14.9200	23
14.9400	33
14.9600	41
14.9800	35
15.0000	25
15.0200	34
15.0400	23
15.0600	28
15.0800	25
15.1000	42
15.1200	26
15.1400	23
15.1600	34
15.1800	42
15.2000	24
15.2200	34
15.2400	30
15.2600	24
15.2800	35
15.3000	20
15.3200	26
15.3400	25
15.3600	21
15.3800	28
15.4000	33
15.4200	28
15.4400	29
15.4600	36
15.4800	35
15.5000	26
15.5200	34
15.5400	40
15.5600	33
15.5800	31
15.6000	29
15.6200	22
15.6400	23
15.6600	25
15.6800	27
15.7000	31
15.7200	35
15.7400	30
15.7600	28
15.7800	21
15.8000	28
15.8200	29
15.8400	28
15.8600	25
15.8800	27
15.9000	23
15.9200	37
15.9400	28
15.9600	23
15.9800	26
16.0000	26
16.0200	31
16.0400	24
16.0600	29
16.0800	30
16.1000	35
16.1200	25
16.1400	30
16.1600	30
16.1800	25
16.2000	27
16.2200	31
16.2400	28
16.2600	28
16.2800	22
16.3000	39
16.3200	29
16.3400	21
16.3600	28
16.3800	24
16.4000	18
16.4200	24
16.4400	31
16.4600	30
16.4800	24
16.5000	26
16.5200	23
16.5400	24
16.5600	38
16.5800	22
16.6000	21
16.6200	26
16.6400	37
16.6600	40
16.6800	21
16.7000	32
16.7200	23
16.7400	29
16.7600	31
16.7800	19
16.8000	35
16.8200	28
16.8400	30
16.8600	36
16.8800	44
16.9000	29
16.9200	28
16.9400	25
16.9600	30
16.9800	26
17.0000	26
17.0200	33
17.0400	33
17.0600	29
17.0800	27
17.1000	33
17.1200	21
17.1400	24
17.1600	38
17.1800	23
17.2000	30
17.2200	22
17.2400	22
17.2600	25
17.2800	37
17.3000	26
17.3200	33
17.3400	23
17.3600	34
17.3800	20
17.4000	19
17.4200	26
17.4400	19
17.4600	31
17.4800	33
17.5000	19
17.5200	23
17.5400	35
17.5600	26
17.5800	33
17.6000	24
17.6200	25
17.6400	25
17.6600	23
17.6800	20
17.7000	28
17.7200	28
17.7400	23
17.7600	26
17.7800	21
17.8000	33
17.8200	29
17.8400	23
17.8600	38
17.8800	34
17.9000	24
17.9200	27
17.9400	26
17.9600	20
17.9800	28
18.0000	29
18.0200	23
18.0400	26
18.0600	22
18.0800	33
18.1000	36
18.1200	28
18.1400	19
18.1600	24
18.1800	34
18.2000	33
18.2200	28
18.2400	16
18.2600	31
18.2800	31
18.3000	25
18.3200	27
18.3400	26
18.3600	24
18.3800	21
18.4000	25
18.4200	23
18.4400	17
18.4600	26
18.4800	19
18.5000	21
18.5200	26
18.5400	24
18.5600	25
18.5800	25
18.6000	24
18.6200	14
18.6400	35
18.6600	27
18.6800	30
18.7000	34
18.7200	26
18.7400	19
18.7600	33
18.7800	24
18.8000	29
18.8200	21
18.8400	28
18.8600	27
18.8800	24
18.9000	19
18.9200	29
18.9400	26
18.9600	28
18.9800	23
19.0000	29
19.0200	18
19.0400	21
19.0600	30
19.0800	36
19.1000	20
19.1200	25
19.1400	26
19.1600	34
19.1800	32
19.2000	22
19.2200	27
19.2400	16
19.2600	26
19.2800	32
19.3000	27
19.3200	34
19.3400	27
19.3600	25
19.3800	24
19.4000	21
19.4200	24
19.4400	28
19.4600	19
19.4800	29
19.5000	25
19.5200	24
19.5400	24
19.5600	26
19.5800	35
19.6000	31
19.6200	27
19.6400	24
19.6600	33
19.6800	21
19.7000	20
19.7200	24
19.7400	22
19.7600	27
19.7800	24
19.8000	20
19.8200	29
19.8400	22
19.8600	27
19.8800	27
19.9000	28
19.9200	24
19.9400	20
19.9600	25
19.9800	25
20.0000	26
20.0200	22
20.0400	29
20.0600	33
20.0800	29
20.1000	19
20.1200	22
20.1400	29
20.1600	26
20.1800	32
20.2000	24
20.2200	19
20.2400	26
20.2600	27
20.2800	30
20.3000	25
20.3200	21
20.3400	26
20.3600	22
20.3800	23
20.4000	16
20.4200	28
20.4400	20
20.4600	21
20.4800	21
20.5000	25
20.5200	27
20.5400	20
20.5600	37
20.5800	23
20.6000	31
20.6200	29
20.6400	22
20.6600	20
20.6800	17
20.7000	19
20.7200	19
20.7400	24
20.7600	19
20.7800	38
20.8000	25
20.8200	22
20.8400	21
20.8600	15
20.8800	30
20.9000	26
20.9200	20
20.9400	23
20.9600	21
20.9800	22
21.0000	25
21.0200	26
21.0400	26
21.0600	26
21.0800	29
21.1000	29
21.1200	26
21.1400	23
21.1600	22
21.1800	23
21.2000	22
21.2200	16
21.2400	23
21.2600	25
21.2800	15
21.3000	20
21.3200	21
21.3400	20
21.3600	29
21.3800	20
21.4000	16
21.4200	15
21.4400	17
21.4600	25
21.4800	20
21.5000	16
21.5200	20
21.5400	29
21.5600	25
21.5800	20
21.6000	21
21.6200	25
21.6400	20
21.6600	28
21.6800	21
21.7000	22
21.7200	22
21.7400	21
21.7600	28
21.7800	22
21.8000	17
21.8200	21
21.8400	21
21.8600	15
21.8800	26
21.9000	21
21.9200	27
21.9400	17
21.9600	18
21.9800	25
22.0000	25
22.0200	26
22.0400	17
22.0600	21
22.0800	20
22.1000	23
22.1200	19
22.1400	21
22.1600	22
22.1800	20
22.2000	17
22.2200	21
22.2400	16
22.2600	21
22.2800	20
22.3000	18
22.3200	32
22.3400	24
22.3600	22
22.3800	17
22.4000	20
22.4200	19
22.4400	26
22.4600	22
22.4800	20
22.5000	18
22.5200	20
22.5400	23
22.5600	24
22.5800	21
22.6000	25
22.6200	29
22.6400	24
22.6600	19
22.6800	28
22.7000	40
22.7200	44
22.7400	28
22.7600	26
22.7800	20
22.8000	22
22.8200	25
22.8400	20
22.8600	15
22.8800	15
22.9000	21
22.9200	35
22.9400	25
22.9600	22
22.9800	15
23.0000	16
23.0200	26
23.0400	17
23.0600	25
23.0800	25
23.1000	20
23.1200	25
23.1400	17
23.1600	23
23.1800	22
23.2000	19
23.2200	28
23.2400	23
23.2600	22
23.2800	26
23.3000	23
23.3200	34
23.3400	24
23.3600	20
23.3800	23
23.4000	13
23.4200	23
23.4400	29
23.4600	24
23.4800	29
23.5000	20
23.5200	20
23.5400	20
23.5600	21
23.5800	19
23.6000	24
23.6200	20
23.6400	22
23.6600	24
23.6800	26
23.7000	18
23.7200	25
23.7400	22
23.7600	26
23.7800	24
23.8000	19
23.8200	17
23.8400	24
23.8600	20
23.8800	31
23.9000	14
23.9200	26
23.9400	26
23.9600	20
23.9800	33
24.0000	23
24.0200	17
24.0400	24
24.0600	24
24.0800	30
24.1000	21
24.1200	27
24.1400	26
24.1600	29
24.1800	26
24.2000	28
24.2200	24
24.2400	22
24.2600	22
24.2800	19
24.3000	18
24.3200	25
24.3400	20
24.3600	29
24.3800	20
24.4000	35
24.4200	23
24.4400	26
24.4600	20
24.4800	35
24.5000	25
24.5200	51
24.5400	31
24.5600	23
24.5800	29
24.6000	30
24.6200	27
24.6400	32
24.6600	36
24.6800	34
24.7000	30
24.7200	36
24.7400	37
24.7600	42
24.7800	44
24.8000	28
24.8200	45
24.8400	28
24.8600	53
24.8800	40
24.9000	50
24.9200	46
24.9400	39
24.9600	44
24.9800	46
25.0000	76
25.0200	93
25.0400	90
25.0600	143
25.0800	270
25.1000	356
25.1200	413
25.1400	707
25.1600	1174
25.1800	1362
25.2000	1271
25.2200	738
25.2400	784
25.2600	610
25.2800	289
25.3000	106
25.3200	106
25.3400	88
25.3600	63
25.3800	59
25.4000	48
25.4200	49
25.4400	35
25.4600	31
25.4800	29
25.5000	36
25.5200	49
25.5400	39
25.5600	21
25.5800	38
25.6000	35
25.6200	30
25.6400	43
25.6600	27
25.6800	27
25.7000	40
25.7200	28
25.7400	22
25.7600	22
25.7800	38
25.8000	31
25.8200	26
25.8400	20
25.8600	27
25.8800	29
25.9000	39
25.9200	26
25.9400	29
25.9600	18
25.9800	29
26.0000	39
26.0200	20
26.0400	17
26.0600	21
26.0800	28
26.1000	36
26.1200	25
26.1400	24
26.1600	26
26.1800	26
26.2000	18
26.2200	35
26.2400	31
26.2600	23
26.2800	50
26.3000	52
26.3200	30
26.3400	38
26.3600	28
26.3800	27
26.4000	21
26.4200	30
26.4400	15
26.4600	25
26.4800	24
26.5000	25
26.5200	17
26.5400	28
26.5600	19
26.5800	17
26.6000	25
26.6200	32
26.6400	23
26.6600	29
26.6800	26
26.7000	22
26.7200	31
26.7400	22
26.7600	27
26.7800	26
26.8000	27
26.8200	22
26.8400	23
26.8600	21
26.8800	21
26.9000	23
26.9200	16
26.9400	26
26.9600	32
26.9800	22
27.0000	26
27.0200	21
27.0400	21
27.0600	29
27.0800	11
27.1000	23
27.1200	24
27.1400	20
27.1600	15
27.1800	22
27.2000	18
27.2200	29
27.2400	20
27.2600	26
27.2800	21
27.3000	23
27.3200	20
27.3400	18
27.3600	17
27.3800	28
27.4000	33
27.4200	23
27.4400	28
27.4600	27
27.4800	24
27.5000	21
27.5200	24
27.5400	18
27.5600	20
27.5800	25
27.6000	26
27.6200	23
27.6400	25
27.6600	15
27.6800	25
27.7000	16
27.7200	24
27.7400	20
27.7600	20
27.7800	27
27.8000	15
27.8200	23
27.8400	29
27.8600	17
27.8800	21
27.9000	20
27.9200	25
27.9400	21
27.9600	24
27.9800	18
28.0000	26
28.0200	29
28.0400	22
28.0600	28
28.0800	24
28.1000	27
28.1200	16
28.1400	27
28.1600	26
28.1800	25
28.2000	21
28.2200	22
28.2400	27
28.2600	31
28.2800	20
28.3000	21
28.3200	26
28.3400	28
28.3600	19
28.3800	28
28.4000	21
28.4200	21
28.4400	27
28.4600	21
28.4800	17
28.5000	18
28.5200	33
28.5400	25
28.5600	18
28.5800	22
28.6000	30
28.6200	29
28.6400	31
28.6600	28
28.6800	25
28.7000	23
28.7200	32
28.7400	35
28.7600	18
28.7800	49
28.8000	67
28.8200	52
28.8400	50
28.8600	41
28.8800	51
28.9000	36
28.9200	35
28.9400	35
28.9600	33
28.9800	33
29.0000	31
29.0200	60
29.0400	59
29.0600	89
29.0800	66
29.1000	115
29.1200	276
29.1400	487
29.1600	716
29.1800	626
29.2000	431
29.2200	373
29.2400	362
29.2600	226
29.2800	145
29.3000	67
29.3200	44
29.3400	46
29.3600	43
29.3800	42
29.4000	40
29.4200	33
29.4400	37
29.4600	25
29.4800	19
29.5000	35
29.5200	25
29.5400	20
29.5600	18
29.5800	19
29.6000	28
29.6200	27
29.6400	22
29.6600	24
29.6800	21
29.7000	19
29.7200	25
29.7400	24
29.7600	22
29.7800	26
29.8000	25
29.8200	26
29.8400	19
29.8600	19
29.8800	21
29.9000	21
29.9200	25
29.9400	24
29.9600	14
29.9800	22
30.0000	19
30.0200	12
30.0400	28
30.0600	20
30.0800	25
30.1000	16
30.1200	23
30.1400	16
30.1600	23
30.1800	14
30.2000	21
30.2200	21
30.2400	27
30.2600	18
30.2800	14
30.3000	17
30.3200	25
30.3400	15
30.3600	26
30.3800	17
30.4000	26
30.4200	21
30.4400	18
30.4600	21
30.4800	24
30.5000	20
30.5200	22
30.5400	19
30.5600	21
30.5800	24
30.6000	26
30.6200	13
30.6400	16
30.6600	15
30.6800	17
30.7000	28
30.7200	23
30.7400	21
30.7600	20
30.7800	20
30.8000	31
30.8200	24
30.8400	23
30.8600	18
30.8800	14
30.9000	19
30.9200	22
30.9400	14
30.9600	24
30.9800	32
31.0000	23
31.0200	22
31.0400	26
31.0600	24
31.0800	23
31.1000	21
31.1200	22
31.1400	15
31.1600	18
31.1800	26
31.2000	22
31.2200	20
31.2400	22
31.2600	19
31.2800	13
31.3000	25
31.3200	16
31.3400	24
31.3600	22
31.3800	21
31.4000	25
31.4200	23
31.4400	19
31.4600	22
31.4800	16
31.5000	21
31.5200	19
31.5400	21
31.5600	16
31.5800	25
31.6000	27
31.6200	23
31.6400	24
31.6600	24
31.6800	18
31.7000	21
31.7200	22
31.7400	25
31.7600	24
31.7800	14
31.8000	26
31.8200	14
31.8400	25
31.8600	19
31.8800	27
31.9000	13
31.9200	25
31.9400	24
31.9600	23
31.9800	20
32.0000	17
32.0200	18
32.0400	12
32.0600	20
32.0800	17
32.1000	20
32.1200	17
32.1400	16
32.1600	17
32.1800	19
32.2000	18
32.2200	21
32.2400	23
32.2600	16
32.2800	23
32.3000	20
32.3200	20
32.3400	27
32.3600	19
32.3800	21
32.4000	25
32.4200	25
32.4400	15
32.4600	11
32.4800	17
32.5000	19
32.5200	19
32.5400	19
32.5600	16
32.5800	21
32.6000	16
32.6200	20
32.6400	25
32.6600	26
32.6800	14
32.7000	21
32.7200	15
32.7400	12
32.7600	18
32.7800	21
32.8000	24
32.8200	19
32.8400	14
32.8600	22
32.8800	19
32.9000	17
32.9200	24
32.9400	25
32.9600	16
32.9800	32
33.0000	25
33.0200	17
33.0400	16
33.0600	21
33.0800	19
33.1000	19
33.1200	20
33.1400	13
33.1600	28
33.1800	15
33.2000	33
33.2200	16
33.2400	19
33.2600	17
33.2800	25
33.3000	16
33.3200	27
33.3400	21
33.3600	30
33.3800	28
33.4000	16
33.4200	22
33.4400	26
33.4600	22
33.4800	18
33.5000	19
33.5200	15
33.5400	22
33.5600	25
33.5800	20
33.6000	18
33.6200	23
33.6400	14
33.6600	18
33.6800	24
33.7000	17
33.7200	19
33.7400	21
33.7600	27
33.7800	19
33.8000	18
33.8200	21
33.8400	20
33.8600	18
33.8800	24
33.9000	16
33.9200	21
33.9400	21
33.9600	16
33.9800	15
34.0000	28
34.0200	13
34.0400	23
34.0600	17
34.0800	16
34.1000	27
34.1200	17
34.1400	25
34.1600	13
34.1800	20
34.2000	16
34.2200	20
34.2400	24
34.2600	18
34.2800	19
34.3000	28
34.3200	24
34.3400	22
34.3600	12
34.3800	21
34.4000	25
34.4200	27
34.4400	19
34.4600	28
34.4800	19
34.5000	17
34.5200	29
34.5400	24
34.5600	17
34.5800	25
34.6000	13
34.6200	19
34.6400	17
34.6600	19
34.6800	19
34.7000	19
34.7200	22
34.7400	23
34.7600	27
34.7800	12
34.8000	17
34.8200	24
34.8400	19
34.8600	13
34.8800	18
34.9000	22
34.9200	16
34.9400	22
34.9600	20
34.9800	22
35.0000	23
35.0200	10
35.0400	15
35.0600	15
35.0800	24
35.1000	25
35.1200	19
35.1400	19
35.1600	22
35.1800	21
35.2000	20
35.2200	23
35.2400	34
35.2600	28
35.2800	25
35.3000	16
35.3200	12
35.3400	20
35.3600	25
35.3800	14
35.4000	23
35.4200	24
35.4400	24
35.4600	26
35.4800	27
35.5000	14
35.5200	17
35.5400	12
35.5600	20
35.5800	25
35.6000	14
35.6200	28
35.6400	18
35.6600	22
35.6800	18
35.7000	21
35.7200	24
35.7400	17
35.7600	20
35.7800	21
35.8000	19
35.8200	20
35.8400	24
35.8600	11
35.8800	18
35.9000	24
35.9200	18
35.9400	22
35.9600	27
35.9800	22
36.0000	23
36.0200	17
36.0400	18
36.0600	18
36.0800	18
36.1000	21
36.1200	20
36.1400	27
36.1600	23
36.1800	25
36.2000	25
36.2200	20
36.2400	27
36.2600	25
36.2800	28
36.3000	19
36.3200	26
36.3400	27
36.3600	26
36.3800	25
36.4000	18
36.4200	27
36.4400	11
36.4600	21
36.4800	25
36.5000	20
36.5200	25
36.5400	19
36.5600	18
36.5800	22
36.6000	22
36.6200	30
36.6400	27
36.6600	18
36.6800	19
36.7000	20
36.7200	30
36.7400	19
36.7600	24
36.7800	17
36.8000	20
36.8200	15
36.8400	24
36.8600	17
36.8800	27
36.9000	29
36.9200	20
36.9400	19
36.9600	23
36.9800	22
37.0000	14
37.0200	14
37.0400	22
37.0600	21
37.0800	18
37.1000	20
37.1200	15
37.1400	19
37.1600	23
37.1800	23
37.2000	25
37.2200	17
37.2400	17
37.2600	18
37.2800	15
37.3000	19
37.3200	17
37.3400	17
37.3600	29
37.3800	20
37.4000	21
37.4200	24
37.4400	31
37.4600	22
37.4800	32
37.5000	28
37.5200	41
37.5400	48
37.5600	41
37.5800	33
37.6000	28
37.6200	24
37.6400	24
37.6600	32
37.6800	30
37.7000	24
37.7200	24
37.7400	28
37.7600	27
37.7800	24
37.8000	21
37.8200	26
37.8400	22
37.8600	30
37.8800	24
37.9000	21
37.9200	20
37.9400	22
37.9600	17
37.9800	26
38.0000	21
38.0200	33
38.0400	24
38.0600	23
38.0800	32
38.1000	25
38.1200	18
38.1400	26
38.1600	25
38.1800	23
38.2000	18
38.2200	25
38.2400	31
38.2600	22
38.2800	24
38.3000	22
38.3200	25
38.3400	29
38.3600	19
38.3800	22
38.4000	15
38.4200	23
38.4400	29
38.4600	22
38.4800	19
38.5000	17
38.5200	17
38.5400	20
38.5600	23
38.5800	19
38.6000	18
38.6200	33
38.6400	17
38.6600	29
38.6800	25
38.7000	25
38.7200	22
38.7400	24
38.7600	28
38.7800	20
38.8000	28
38.8200	28
38.8400	21
38.8600	24
38.8800	16
38.9000	28
38.9200	24
38.9400	25
38.9600	20
38.9800	23
39.0000	28
39.0200	24
39.0400	13
39.0600	19
39.0800	18
39.1000	19
39.1200	25
39.1400	21
39.1600	24
39.1800	31
39.2000	20
39.2200	15
39.2400	29
39.2600	23
39.2800	20
39.3000	19
39.3200	27
39.3400	19
39.3600	19
39.3800	26
39.4000	42
39.4200	20
39.4400	27
39.4600	33
39.4800	21
39.5000	25
39.5200	28
39.5400	17
39.5600	19
39.5800	24
39.6000	22
39.6200	21
39.6400	15
39.6600	17
39.6800	20
39.7000	20
39.7200	25
39.7400	21
39.7600	24
39.7800	21
39.8000	25
39.8200	26
39.8400	23
39.8600	26
39.8800	22
39.9000	24
39.9200	25
39.9400	24
39.9600	18
39.9800	19
40.0000	26
40.0200	21
40.0400	25
40.0600	25
40.0800	26
40.1000	20
40.1200	22
40.1400	12
40.1600	29
40.1800	19
40.2000	23
40.2200	34
40.2400	27
40.2600	23
40.2800	29
40.3000	37
40.3200	28
40.3400	28
40.3600	33
40.3800	39
40.4000	28
40.4200	26
40.4400	22
40.4600	24
40.4800	22
40.5000	25
40.5200	20
40.5400	16
40.5600	36
40.5800	24
40.6000	15
40.6200	24
40.6400	27
40.6600	30
40.6800	30
40.7000	28
40.7200	17
40.7400	31
40.7600	29
40.7800	21
40.8000	29
40.8200	26
40.8400	26
40.8600	17
40.8800	26
40.9000	28
40.9200	27
40.9400	22
40.9600	23
40.9800	17
41.0000	13
41.0200	24
41.0400	27
41.0600	32
41.0800	32
41.1000	27
41.1200	25
41.1400	31
41.1600	36
41.1800	33
41.2000	21
41.2200	44
41.2400	21
41.2600	32
41.2800	30
41.3000	33
41.3200	33
41.3400	38
41.3600	42
41.3800	50
41.4000	37
41.4200	48
41.4400	44
41.4600	49
41.4800	35
41.5000	54
41.5200	44
41.5400	57
41.5600	63
41.5800	75
41.6000	81
41.6200	106
41.6400	114
41.6600	149
41.6800	290
41.7000	551
41.7200	791
41.7400	1194
41.7600	1406
41.7800	967
41.8000	478
41.8200	486
41.8400	582
41.8600	784
41.8800	618
41.9000	279
41.9200	163
41.9400	99
41.9600	81
41.9800	66
42.0000	62
42.0200	51
42.0400	40
42.0600	46
42.0800	43
42.1000	38
42.1200	44
42.1400	36
42.1600	28
42.1800	32
42.2000	40
42.2200	36
42.2400	21
42.2600	28
42.2800	21
42.3000	22
42.3200	36
42.3400	27
42.3600	23
42.3800	34
42.4000	19
42.4200	24
42.4400	21
42.4600	32
42.4800	28
42.5000	22
42.5200	27
42.5400	25
42.5600	25
42.5800	24
42.6000	25
42.6200	20
42.6400	18
42.6600	21
42.6800	37
42.7000	23
42.7200	28
42.7400	24
42.7600	23
42.7800	23
42.8000	23
42.8200	22
42.8400	28
42.8600	28
42.8800	31
42.9000	29
42.9200	28
42.9400	16
42.9600	22
42.9800	23
43.0000	22
43.0200	26
43.0400	25
43.0600	29
43.0800	15
43.1000	24
43.1200	24
43.1400	27
43.1600	29
43.1800	17
43.2000	18
43.2200	26
43.2400	23
43.2600	29
43.2800	28
43.3000	16
43.3200	17
43.3400	21
43.3600	16
43.3800	20
43.4000	16
43.4200	23
43.4400	22
43.4600	21
43.4800	26
43.5000	25
43.5200	21
43.5400	27
43.5600	16
43.5800	20
43.6000	23
43.6200	18
43.6400	28
43.6600	17
43.6800	22
43.7000	18
43.7200	22
43.7400	22
43.7600	19
43.7800	26
43.8000	23
43.8200	25
43.8400	17
43.8600	18
43.8800	17
43.9000	23
43.9200	19
43.9400	24
43.9600	21
43.9800	27
44.0000	25
44.0200	28
44.0400	12
44.0600	20
44.0800	17
44.1000	22
44.1200	21
44.1400	18
44.1600	18
44.1800	32
44.2000	20
44.2200	17
44.2400	18
44.2600	20
44.2800	19
44.3000	20
44.3200	24
44.3400	38
44.3600	28
44.3800	40
44.4000	28
44.4200	22
44.4400	16
44.4600	24
44.4800	15
44.5000	20
44.5200	21
44.5400	24
44.5600	20
44.5800	24
44.6000	21
44.6200	20
44.6400	17
44.6600	26
44.6800	22
44.7000	23
44.7200	23
44.7400	19
44.7600	20
44.7800	31
44.8000	20
44.8200	21
44.8400	21
44.8600	22
44.8800	24
44.9000	18
44.9200	27
44.9400	25
44.9600	16
44.9800	14
45.0000	20
45.0200	30
45.0400	21
45.0600	19
45.0800	11
45.1000	20
45.1200	11
45.1400	26
45.1600	19
45.1800	13
45.2000	10
45.2200	12
45.2400	26
45.2600	22
45.2800	25
45.3000	17
45.3200	19
45.3400	19
45.3600	8
45.3800	24
45.4000	8
45.4200	15
45.4400	17
45.4600	21
45.4800	32
45.5000	21
45.5200	13
45.5400	20
45.5600	20
45.5800	11
45.6000	28
45.6200	16
45.6400	18
45.6600	20
45.6800	20
45.7000	11
45.7200	14
45.7400	20
45.7600	17
45.7800	15
45.8000	24
45.8200	25
45.8400	31
45.8600	17
45.8800	26
45.9000	25
45.9200	17
45.9400	18
45.9600	13
45.9800	19
46.0000	23
46.0200	21
46.0400	19
46.0600	17
46.0800	16
46.1000	22
46.1200	24
46.1400	18
46.1600	19
46.1800	16
46.2000	17
46.2200	24
46.2400	12
46.2600	18
46.2800	17
46.3000	19
46.3200	17
46.3400	20
46.3600	21
46.3800	20
46.4000	14
46.4200	18
46.4400	16
46.4600	22
46.4800	18
46.5000	18
46.5200	20
46.5400	24
46.5600	19
46.5800	22
46.6000	22
46.6200	24
46.6400	17
46.6600	25
46.6800	24
46.7000	20
46.7200	17
46.7400	13
46.7600	27
46.7800	22
46.8000	20
46.8200	17
46.8400	13
46.8600	17
46.8800	20
46.9000	16
46.9200	17
46.9400	21
46.9600	20
46.9800	19
47.0000	20
47.0200	13
47.0400	17
47.0600	19
47.0800	19
47.1000	27
47.1200	19
47.1400	18
47.1600	20
47.1800	18
47.2000	18
47.2200	22
47.2400	16
47.2600	21
47.2800	19
47.3000	25
47.3200	20
47.3400	21
47.3600	20
47.3800	23
47.4000	24
47.4200	20
47.4400	19
47.4600	20
47.4800	24
47.5000	23
47.5200	13
47.5400	16
47.5600	25
47.5800	27
47.6000	24
47.6200	20
47.6400	16
47.6600	22
47.6800	19
47.7000	21
47.7200	16
47.7400	20
47.7600	25
47.7800	19
47.8000	22
47.8200	20
47.8400	17
47.8600	22
47.8800	20
47.9000	15
47.9200	15
47.9400	18
47.9600	32
47.9800	20
48.0000	13
48.0200	28
48.0400	18
48.0600	28
48.0800	25
48.1000	24
48.1200	21
48.1400	28
48.1600	34
48.1800	28
48.2000	18
48.2200	23
48.2400	25
48.2600	19
48.2800	24
48.3000	21
48.3200	23
48.3400	17
48.3600	30
48.3800	12
48.4000	17
48.4200	15
48.4400	27
48.4600	24
48.4800	21
48.5000	23
48.5200	19
48.5400	17
48.5600	23
48.5800	25
48.6000	21
48.6200	19
48.6400	25
48.6600	28
48.6800	31
48.7000	32
48.7200	29
48.7400	21
48.7600	27
48.7800	26
48.8000	30
48.8200	32
48.8400	17
48.8600	19
48.8800	26
48.9000	21
48.9200	25
48.9400	26
48.9600	32
48.9800	25
49.0000	34
49.0200	35
49.0400	21
49.0600	32
49.0800	46
49.1000	25
49.1200	36
49.1400	44
49.1600	53
49.1800	51
49.2000	62
49.2200	67
49.2400	54
49.2600	57
49.2800	76
49.3000	90
49.3200	114
49.3400	140
49.3600	264
49.3800	458
49.4000	906
49.4200	821
49.4400	464
49.4600	249
49.4800	196
49.5000	226
49.5200	373
49.5400	545
49.5600	351
49.5800	180
49.6000	118
49.6200	83
49.6400	53
49.6600	63
49.6800	57
49.7000	42
49.7200	32
49.7400	28
49.7600	30
49.7800	33
49.8000	41
49.8200	31
49.8400	34
49.8600	32
49.8800	27
49.9000	20
49.9200	30
49.9400	34
49.9600	31
49.9800	18
50.0000	22
50.0200	19
50.0400	30
50.0600	34
50.0800	25
50.1000	27
50.1200	21
50.1400	19
50.1600	25
50.1800	32
50.2000	24
50.2200	18
50.2400	22
50.2600	30
50.2800	25
50.3000	28
50.3200	18
50.3400	22
50.3600	15
50.3800	30
50.4000	19
50.4200	27
50.4400	24
50.4600	21
50.4800	22
50.5000	29
50.5200	29
50.5400	25
50.5600	22
50.5800	19
50.6000	30
50.6200	26
50.6400	29
50.6600	25
50.6800	23
50.7000	24
50.7200	25
50.7400	28
50.7600	16
50.7800	29
50.8000	28
50.8200	23
50.8400	31
50.8600	25
50.8800	22
50.9000	27
50.9200	24
50.9400	20
50.9600	26
50.9800	22
51.0000	25
51.0200	16
51.0400	32
51.0600	34
51.0800	24
51.1000	18
51.1200	26
51.1400	27
51.1600	21
51.1800	22
51.2000	22
51.2200	18
51.2400	22
51.2600	20
51.2800	30
51.3000	26
51.3200	23
51.3400	24
51.3600	29
51.3800	23
51.4000	26
51.4200	31
51.4400	25
51.4600	28
51.4800	28
51.5000	32
51.5200	22
51.5400	26
51.5600	30
51.5800	34
51.6000	31
51.6200	30
51.6400	30
51.6600	25
51.6800	49
51.7000	49
51.7200	68
51.7400	111
51.7600	148
51.7800	152
51.8000	131
51.8200	67
51.8400	63
51.8600	57
51.8800	83
51.9000	104
51.9200	90
51.9400	67
51.9600	49
51.9800	34
52.0000	34
52.0200	29
52.0400	28
52.0600	22
52.0800	21
52.1000	27
52.1200	23
52.1400	29
52.1600	22
52.1800	27
52.2000	31
52.2200	21
52.2400	16
52.2600	23
52.2800	18
52.3000	24
52.3200	24
52.3400	19
52.3600	19
52.3800	23
52.4000	18
52.4200	29
52.4400	19
52.4600	28
52.4800	26
52.5000	18
52.5200	25
52.5400	18
52.5600	31
52.5800	28
52.6000	26
52.6200	24
52.6400	30
52.6600	22
52.6800	25
52.7000	21
52.7200	21
52.7400	24
52.7600	18
52.7800	21
52.8000	27
52.8200	27
52.8400	23
52.8600	21
52.8800	20
52.9000	22
52.9200	19
52.9400	19
52.9600	17
52.9800	18
53.0000	19
53.0200	19
53.0400	29
53.0600	18
53.0800	23
53.1000	15
53.1200	21
53.1400	21
53.1600	20
53.1800	20
53.2000	21
53.2200	17
53.2400	17
53.2600	25
53.2800	22
53.3000	16
53.3200	18
53.3400	28
53.3600	21
53.3800	23
53.4000	24
53.4200	19
53.4400	21
53.4600	20
53.4800	19
53.5000	19
53.5200	23
53.5400	18
53.5600	11
53.5800	21
53.6000	24
53.6200	17
53.6400	26
53.6600	23
53.6800	17
53.7000	20
53.7200	28
53.7400	20
53.7600	21
53.7800	21
53.8000	17
53.8200	23
53.8400	27
53.8600	19
53.8800	18
53.9000	13
53.9200	21
53.9400	20
53.9600	22
53.9800	28
54.0000	24
54.0200	23
54.0400	12
54.0600	19
54.0800	21
54.1000	17
54.1200	14
54.1400	22
54.1600	15
54.1800	18
54.2000	26
54.2200	17
54.2400	16
54.2600	20
54.2800	16
54.3000	10
54.3200	19
54.3400	20
54.3600	21
54.3800	20
54.4000	18
54.4200	11
54.4400	15
54.4600	19
54.4800	23
54.5000	10
54.5200	20
54.5400	23
54.5600	23
54.5800	25
54.6000	19
54.6200	32
54.6400	18
54.6600	22
54.6800	23
54.7000	22
54.7200	16
54.7400	19
54.7600	20
54.7800	17
54.8000	7
54.8200	15
54.8400	17
54.8600	15
54.8800	16
54.9000	23
54.9200	10
54.9400	23
54.9600	17
54.9800	10
55.0000	19
55.0200	21
55.0400	17
55.0600	22
55.0800	17
55.1000	22
55.1200	15
55.1400	23
55.1600	21
55.1800	12
55.2000	22
55.2200	18
55.2400	14
55.2600	7
55.2800	18
55.3000	21
55.3200	19
55.3400	17
55.3600	17
55.3800	15
55.4000	24
55.4200	26
55.4400	16
55.4600	14
55.4800	21
55.5000	22
55.5200	25
55.5400	20
55.5600	25
55.5800	12
55.6000	16
55.6200	23
55.6400	19
55.6600	23
55.6800	19
55.7000	18
55.7200	21
55.7400	17
55.7600	17
55.7800	15
55.8000	23
55.8200	15
55.8400	18
55.8600	17
55.8800	23
55.9000	21
55.9200	19
55.9400	28
55.9600	22
55.9800	18
56.0000	9
56.0200	10
56.0400	15
56.0600	33
56.0800	16
56.1000	24
56.1200	19
56.1400	15
56.1600	17
56.1800	18
56.2000	20
56.2200	15
56.2400	15
56.2600	26
56.2800	16
56.3000	25
56.3200	15
56.3400	12
56.3600	16
56.3800	14
56.4000	22
56.4200	13
56.4400	22
56.4600	14
56.4800	20
56.5000	20
56.5200	16
56.5400	15
56.5600	16
56.5800	12
56.6000	19
56.6200	17
56.6400	14
56.6600	26
56.6800	15
56.7000	15
56.7200	22
56.7400	16
56.7600	27
56.7800	17
56.8000	23
56.8200	22
56.8400	12
56.8600	18
56.8800	14
56.9000	11
56.9200	15
56.9400	18
56.9600	16
56.9800	14
57.0000	27
57.0200	17
57.0400	14
57.0600	24
57.0800	13
57.1000	21
57.1200	13
57.1400	19
57.1600	18
57.1800	21
57.2000	17
57.2200	26
57.2400	20
57.2600	28
57.2800	19
57.3000	17
57.3200	13
57.3400	22
57.3600	22
57.3800	16
57.4000	22
57.4200	18
57.4400	19
57.4600	24
57.4800	13
57.5000	14
57.5200	14
57.5400	13
57.5600	18
57.5800	18
57.6000	20
57.6200	16
57.6400	20
57.6600	25
57.6800	15
57.7000	15
57.7200	21
57.7400	18
57.7600	16
57.7800	17
57.8000	20
57.8200	19
57.8400	16
57.8600	22
57.8800	15
57.9000	21
57.9200	14
57.9400	14
57.9600	11
57.9800	22
58.0000	19
58.0200	20
58.0400	20
58.0600	23
58.0800	10
58.1000	14
58.1200	22
58.1400	22
58.1600	17
58.1800	12
58.2000	25
58.2200	26
58.2400	15
58.2600	20
58.2800	15
58.3000	17
58.3200	18
58.3400	26
58.3600	20
58.3800	23
58.4000	21
58.4200	20
58.4400	20
58.4600	25
58.4800	17
58.5000	15
58.5200	19
58.5400	14
58.5600	15
58.5800	24
58.6000	17
58.6200	14
58.6400	19
58.6600	18
58.6800	21
58.7000	10
58.7200	16
58.7400	17
58.7600	23
58.7800	19
58.8000	21
58.8200	23
58.8400	16
58.8600	24
58.8800	18
58.9000	15
58.9200	14
58.9400	16
58.9600	21
58.9800	17
59.0000	20
59.0200	26
59.0400	15
59.0600	17
59.0800	23
59.1000	25
59.1200	20
59.1400	12
59.1600	17
59.1800	18
59.2000	14
59.2200	15
59.2400	12
59.2600	29
59.2800	19
59.3000	16
59.3200	23
59.3400	17
59.3600	19
59.3800	19
59.4000	15
59.4200	17
59.4400	19
59.4600	21
59.4800	12
59.5000	26
59.5200	22
59.5400	25
59.5600	14
59.5800	29
59.6000	24
59.6200	19
59.6400	20
59.6600	18
59.6800	23
59.7000	14
59.7200	19
59.7400	23
59.7600	14
59.7800	20
59.8000	19
59.8200	16
59.8400	11
59.8600	22
59.8800	24
59.9000	24
59.9200	19
59.9400	15
59.9600	21
59.9800	21
60.0000	16
60.0200	20
60.0400	19
60.0600	31
60.0800	19
60.1000	32
60.1200	25
60.1400	19
60.1600	24
60.1800	26
60.2000	17
60.2200	30
60.2400	20
60.2600	21
60.2800	19
60.3000	24
60.3200	16
60.3400	25
60.3600	28
60.3800	18
60.4000	26
60.4200	39
60.4400	45
60.4600	76
60.4800	80
60.5000	73
60.5200	95
60.5400	96
60.5600	119
60.5800	113
60.6000	83
60.6200	68
60.6400	81
60.6600	64
60.6800	53
60.7000	57
60.7200	67
60.7400	62
60.7600	56
60.7800	44
60.8000	27
60.8200	35
60.8400	24
60.8600	32
60.8800	23
60.9000	21
60.9200	23
60.9400	27
60.9600	20
60.9800	14
61.0000	17
61.0200	14
61.0400	22
61.0600	18
61.0800	18
61.1000	13
61.1200	17
61.1400	19
61.1600	23
61.1800	22
61.2000	22
61.2200	27
61.2400	20
61.2600	30
61.2800	25
61.3000	19
61.3200	23
61.3400	24
61.3600	23
61.3800	17
61.4000	16
61.4200	22
61.4400	19
61.4600	22
61.4800	17
61.5000	17
61.5200	21
61.5400	15
61.5600	23
61.5800	33
61.6000	23
61.6200	11
61.6400	23
61.6600	19
61.6800	18
61.7000	17
61.7200	20
61.7400	26
61.7600	17
61.7800	17
61.8000	26
61.8200	21
61.8400	20
61.8600	15
61.8800	24
61.9000	21
61.9200	19
61.9400	18
61.9600	20
61.9800	25
62.0000	22
62.0200	13
62.0400	16
62.0600	12
62.0800	14
62.1000	20
62.1200	14
62.1400	19
62.1600	22
62.1800	10
62.2000	19
62.2200	20
62.2400	17
62.2600	23
62.2800	16
62.3000	14
62.3200	18
62.3400	14
62.3600	15
62.3800	23
62.4000	22
62.4200	20
62.4400	7
62.4600	17
62.4800	13
62.5000	14
62.5200	16
62.5400	17
62.5600	18
62.5800	20
62.6000	16
62.6200	18
62.6400	19
62.6600	20
62.6800	16
62.7000	17
62.7200	12
62.7400	22
62.7600	19
62.7800	30
62.8000	19
62.8200	23
62.8400	15
62.8600	18
62.8800	17
62.9000	23
62.9200	15
62.9400	18
62.9600	19
62.9800	26
63.0000	20
63.0200	23
63.0400	17
63.0600	26
63.0800	17
63.1000	25
63.1200	19
63.1400	18
63.1600	18
63.1800	14
63.2000	18
63.2200	23
63.2400	20
63.2600	14
63.2800	17
63.3000	18
63.3200	13
63.3400	15
63.3600	18
63.3800	21
63.4000	23
63.4200	19
63.4400	15
63.4600	24
63.4800	19
63.5000	18
63.5200	18
63.5400	15
63.5600	26
63.5800	22
63.6000	22
63.6200	22
63.6400	9
63.6600	22
63.6800	19
63.7000	21
63.7200	21
63.7400	21
63.7600	33
63.7800	19
63.8000	24
63.8200	16
63.8400	24
63.8600	21
63.8800	20
63.9000	16
63.9200	22
63.9400	22
63.9600	18
63.9800	28
64.0000	24
64.0200	15
64.0400	14
64.0600	16
64.0800	21
64.1000	13
64.1200	23
64.1400	24
64.1600	25
64.1800	17
64.2000	24
64.2200	18
64.2400	15
64.2600	29
64.2800	16
64.3000	19
64.3200	13
64.3400	13
64.3600	18
64.3800	20
64.4000	15
64.4200	21
64.4400	24
64.4600	19
64.4800	16
64.5000	30
64.5200	20
64.5400	18
64.5600	19
64.5800	19
64.6000	17
64.6200	21
64.6400	23
64.6600	20
64.6800	15
64.7000	20
64.7200	21
64.7400	21
64.7600	18
64.7800	28
64.8000	24
64.8200	25
64.8400	22
64.8600	24
64.8800	26
64.9000	25
64.9200	23
64.9400	18
64.9600	22
64.9800	19
65.0000	20
65.0200	15
65.0400	23
65.0600	19
65.0800	20
65.1000	14
65.1200	17
65.1400	20
65.1600	7
65.1800	14
65.2000	19
65.2200	13
65.2400	25
65.2600	25
65.2800	20
65.3000	16
65.3200	23
65.3400	25
65.3600	23
65.3800	18
65.4000	27
65.4200	22
65.4400	23
65.4600	17
65.4800	19
65.5000	22
65.5200	20
65.5400	17
65.5600	20
65.5800	19
65.6000	18
65.6200	30
65.6400	19
65.6600	16
65.6800	30
65.7000	27
65.7200	35
65.7400	28
65.7600	24
65.7800	23
65.8000	23
65.8200	17
65.8400	16
65.8600	18
65.8800	17
65.9000	24
65.9200	22
65.9400	17
65.9600	18
65.9800	24
66.0000	23
66.0200	19
66.0400	27
66.0600	23
66.0800	22
66.1000	28
66.1200	25
66.1400	29
66.1600	26
66.1800	16
66.2000	24
66.2200	24
66.2400	25
66.2600	31
66.2800	22
66.3000	29
66.3200	32
66.3400	36
66.3600	30
66.3800	25
66.4000	32
66.4200	41
66.4400	37
66.4600	25
66.4800	29
66.5000	37
66.5200	36
66.5400	47
66.5600	64
66.5800	66
66.6000	95
66.6200	174
66.6400	410
66.6600	551
66.6800	483
66.7000	440
66.7200	243
66.7400	136
66.7600	81
66.7800	84
66.8000	110
66.8200	196
66.8400	298
66.8600	279
66.8800	277
66.9000	143
66.9200	101
66.9400	60
66.9600	39
66.9800	34
67.0000	45
67.0200	26
67.0400	34
67.0600	33
67.0800	28
67.1000	20
67.1200	30
67.1400	18
67.1600	37
67.1800	22
67.2000	25
67.2200	27
67.2400	23
67.2600	19
67.2800	30
67.3000	17
67.3200	24
67.3400	29
67.3600	28
67.3800	22
67.4000	18
67.4200	28
67.4400	25
67.4600	19
67.4800	25
67.5000	25
67.5200	26
67.5400	17
67.5600	21
67.5800	32
67.6000	15
67.6200	21
67.6400	26
67.6600	15
67.6800	23
67.7000	19
67.7200	22
67.7400	20
67.7600	19
67.7800	14
67.8000	18
67.8200	27
67.8400	20
67.8600	24
67.8800	37
67.9000	14
67.9200	21
67.9400	21
67.9600	21
67.9800	29
68.0000	17
68.0200	19
68.0400	18
68.0600	26
68.0800	19
68.1000	27
68.1200	20
68.1400	25
68.1600	24
68.1800	27
68.2000	21
68.2200	19
68.2400	26
68.2600	27
68.2800	27
68.3000	26
68.3200	18
68.3400	17
68.3600	25
68.3800	25
68.4000	36
68.4200	35
68.4400	36
68.4600	30
68.4800	26
68.5000	25
68.5200	28
68.5400	35
68.5600	40
68.5800	55
68.6000	75
68.6200	112
68.6400	125
68.6600	130
68.6800	121
68.7000	71
68.7200	52
68.7400	37
68.7600	45
68.7800	49
68.8000	58
68.8200	71
68.8400	90
68.8600	83
68.8800	62
68.9000	47
68.9200	33
68.9400	25
68.9600	37
68.9800	28
69.0000	24
69.0200	21
69.0400	29
69.0600	23
69.0800	21
69.1000	22
69.1200	27
69.1400	28
69.1600	22
69.1800	22
69.2000	21
69.2200	25
69.2400	28
69.2600	29
69.2800	26
69.3000	15
69.3200	20
69.3400	17
69.3600	21
69.3800	20
69.4000	31
69.4200	26
69.4400	22
69.4600	18
69.4800	20
69.5000	24
69.5200	19
69.5400	26
69.5600	18
69.5800	20
69.6000	19
69.6200	18
69.6400	15
69.6600	11
69.6800	22
69.7000	20
69.7200	18
69.7400	24
69.7600	18
69.7800	18
69.8000	35
69.8200	18
69.8400	17
69.8600	19
69.8800	17
69.9000	18
69.9200	21
69.9400	28
69.9600	18
69.9800	26
70.0000	14
